# Supplementary material for: Dengue virus preferentially uses human and mosquito non-optimal codons
Source: Mol Syst Biol. 2024 Jul 22;20(10):1085–108. doi: 10.1038/s44320-024-00052-7 (PMC11450187; doi:10.1038/s44320-024-00052-7)
Supplement: Supplementary file 2 — Dataset EV1 [file 44320_2024_52_MOESM2_ESM.xls]

## Sheet: Dataset EV1
codon	aa	human_csc	mosquito_csc	DENV2_human_rscuFC	DENV2_mosquito_rscuFC	DENV2_isolates_human_rscuFC	DENV2_isolates_mosquito_rscuFC
AAA	Lys	-0.126258	-0.165375	0.496095	0.545297	0.531282	0.580484
AAC	Asn	0.0451138	0.0863821	0.0778466	-0.145261	0.00109983	-0.222008
AAG	Lys	-0.0227162	0.0809116	-0.573911	-0.612087	-0.634992	-0.673168
AAT	Asn	-0.0521624	-0.0986739	-0.0888789	0.197836	-0.00118618	0.285528
ACA	Thr	-0.0284037	-0.0530007	0.83904	1.59587	0.833037	1.58987
ACC	Thr	0.049051	0.126803	-0.77093	-0.772979	-0.713438	-0.715487
ACG	Thr	0.0533641	-0.0663385	0.133679	-1.34535	0.111737	-1.36729
ACT	Thr	-0.120198	-0.0168434	-0.662666	-0.0929267	-0.730222	-0.160482
AGA	Arg	-0.101468	-0.0291743	1.37115	2.33203	1.38603	2.3469
AGC	Ser	-0.0346864	-0.0553543	-0.432107	-0.180072	-0.612679	-0.360644
AGG	Arg	-0.0457455	-0.0873985	-0.0406523	0.974043	-0.0771782	0.937517
AGT	Ser	-0.136707	-0.13844	-0.0629082	-0.146635	0.0839332	0.000206785
ATA	Ile	-0.0389058	-0.144473	1.13129	1.24251	1.14069	1.25191
ATC	Ile	0.143126	0.125271	-0.417187	-0.565104	-0.429709	-0.577626
ATG	Met	0.136707	0.0356537	0	0	0	0
ATT	Ile	0.0167319	-0.0602341	-0.43381	-0.285182	-0.45335	-0.304722
CAA	Gln	-0.0983747	-0.0991258	1.1689	0.571966	1.1689	0.571966
CAC	His	-0.109571	-0.019624	-0.457332	-0.454023	-0.220293	-0.216983
CAG	Gln	0.00850655	-0.0118469	-0.895783	-0.591982	-0.895783	-0.591982
CAT	His	-0.174089	-0.0746671	0.449681	0.445237	0.251742	0.247298
CCA	Pro	-0.0378252	0.00281006	1.09251	1.18763	1.06579	1.16091
CCC	Pro	0.0108375	0.0451495	-0.797709	-0.0809098	-0.852156	-0.135358
CCG	Pro	-0.0368366	-0.0102784	-0.922039	-2.65985	-0.90214	-2.63995
CCT	Pro	-0.0495804	-0.0562543	-0.79641	0.0733879	-0.626485	0.243313
CGA	Arg	-0.0120124	-0.102291	-0.587402	-1.55188	-0.509893	-1.47437
CGC	Arg	-0.062132	0.134148	-1.35384	-1.29013	-1.56881	-1.50511
CGG	Arg	0.0667344	-0.115968	-2.49633	-2.76366	-2.73345	-3.00078
CGT	Arg	-0.0389102	0.155831	-0.485776	-1.45541	-0.137853	-1.10749
CTA	Leu	-0.018065	-0.0627184	1.28383	0.840787	1.28051	0.837473
CTC	Leu	0.0902922	0.00314738	-0.149911	0.372415	-0.305986	0.21634
CTG	Leu	0.122085	0.0799599	-0.836536	-0.801722	-0.641161	-0.606348
CTT	Leu	-0.0641508	-0.0520056	-0.492507	-0.164512	-0.302716	0.0252787
GAA	Glu	-0.0507046	-0.121064	0.664554	0.313558	0.712573	0.361577
GAC	Asp	0.102219	-0.00458384	0.166155	0.34123	0.166155	0.34123
GAG	Glu	0.0537204	-0.0583881	-0.849095	-0.510055	-0.959199	-0.620158
GAT	Asp	0.0339287	-0.100314	-0.213066	-0.387524	-0.213066	-0.387524
GCA	Ala	0.0353554	-0.033981	0.824727	0.990365	0.776937	0.942575
GCC	Ala	0.0734844	0.178978	-0.437031	-0.268111	-0.500618	-0.331698
GCG	Ala	-0.0237521	-0.0618777	-0.616288	-1.62749	-0.459187	-1.47039
GCT	Ala	0.0234938	0.0848149	-0.203939	0.0494918	-0.0818332	0.171597
GGA	Gly	0.00406106	0.118005	1.18586	0.731862	1.1621	0.70811
GGC	Gly	0.0309545	0.123415	-1.2867	-0.901454	-1.25972	-0.874471
GGG	Gly	0.0458873	-0.0675447	-0.442932	0.396066	-0.442932	0.396066
GGT	Gly	-0.000453207	0.13887	-0.611646	-1.28132	-0.520686	-1.19036
GTA	Val	-0.021251	-0.036351	0.0426454	-0.234756	0.181413	-0.0959883
GTC	Val	0.127828	0.158424	-0.0546371	-0.0826222	0.0719319	0.0439468
GTG	Val	0.137306	0.0192716	-0.131222	0.185748	-0.159501	0.15747
GTT	Val	-0.00715746	-0.00581196	0.313655	-0.0931341	0.135301	-0.271489
TAC	Tyr	0.0791173	0.0786487	0.126309	-0.174557	0.159476	-0.14139
TAT	Tyr	0.000234583	-0.0564854	-0.169022	0.305269	-0.219648	0.254643
TCA	Ser	-0.129959	-0.0750401	1.11393	1.67618	1.11393	1.67618
TCC	Ser	-0.0242779	0.0106531	-0.542043	-0.432009	-0.549538	-0.439503
TCG	Ser	-0.0380251	-0.0121923	-0.225648	-2.39388	0.196923	-1.97131
TCT	Ser	-0.112755	-0.0618102	-0.312599	0.738477	-0.44742	0.603656
TGC	Cys	-0.00282286	-0.00807381	0.0258347	-0.0950155	-0.0703806	-0.191231
TGG	Trp	0.10488	0.0542341	0	0	0	0
TGT	Cys	-0.165458	-0.0492912	-0.0302102	0.122128	0.076705	0.229043
TTA	Leu	-0.0748497	-0.0757594	0.748503	1.269	0.64619	1.16669
TTC	Phe	0.118292	0.0788768	0.0515785	-0.294204	0.010751	-0.335032
TTG	Leu	-0.0186503	-0.0829116	0.639809	-0.134347	0.507009	-0.267148
TTT	Phe	-0.00518835	-0.0788025	-0.0606346	0.466889	-0.0122542	0.51527

## Sheet: Sheet1
Dataset EV1: Dengue virus 2 codon preference relative to human and mosquito. Fold change between the Relative Synonymous Codon Usage (RSCU) of dengue virus 2 strain 16684 or dengue virus 2 isolates (median) and the RSCU of human or mosquito. The human and mosquito CSC are shown (Wu et al., 2019).
