# Supplementary material for: Dengue virus preferentially uses human and mosquito non-optimal codons
Source: Mol Syst Biol. 2024 Jul 22;20(10):1085–108. doi: 10.1038/s44320-024-00052-7 (PMC11450187; doi:10.1038/s44320-024-00052-7)
Supplement: Supplementary file 3 — Dataset EV2 [file 44320_2024_52_MOESM3_ESM.xls]

## Sheet: Dataset EV2
gene_ID	logFC	logCPM	F	PValue	padj
ENSG00000000003	-0.504897	8.35409	12.7744	0.000392688	0.00203915
ENSG00000000419	0.464581	6.84806	5.88561	0.0156904	0.0433193
ENSG00000001036	-0.361149	9.202	9.32199	0.00240989	0.00936828
ENSG00000001167	-2.18405	5.35863	30.3862	6.23E-08	9.82E-07
ENSG00000001497	-0.81319	7.07317	9.76895	0.00189954	0.00764844
ENSG00000001630	-0.157183	5.66425	0.413221	0.520694	0.648449
ENSG00000002330	0.311297	5.32678	0.842695	0.35916	0.493462
ENSG00000002549	-0.220268	8.08072	1.72919	0.189241	0.302794
ENSG00000002586	0.270188	7.27636	1.96567	0.161656	0.269732
ENSG00000002822	-0.212537	5.23051	0.291671	0.589441	0.707509
ENSG00000002834	-1.08002	6.00501	12.0985	0.000557956	0.0027169
ENSG00000003056	-0.274676	7.14412	1.66284	0.197939	0.312713
ENSG00000003147	0.986636	5.77455	7.36866	0.00691377	0.0224697
ENSG00000003402	-0.556602	6.01372	3.37574	0.0668776	0.137342
ENSG00000003436	-0.578938	8.152	13.0149	0.000346682	0.00184101
ENSG00000003509	0.0200703	4.90727	0.00291086	0.956999	0.977135
ENSG00000003756	-0.057233	5.88416	0.0335344	0.85479	0.904609
ENSG00000003989	0.476002	5.21611	1.78483	0.182289	0.295112
ENSG00000004059	-0.819456	7.39698	26.5721	3.94E-07	5.11E-06
ENSG00000004142	-0.414307	8.11894	6.33369	0.0122225	0.0354826
ENSG00000004455	0.174414	7.99575	1.71264	0.191367	0.305071
ENSG00000004478	-1.04244	5.98346	11.0006	0.000990977	0.00439575
ENSG00000004487	-0.598228	6.41317	4.80263	0.0289714	0.0709351
ENSG00000004534	0.599021	6.11386	4.8393	0.0283687	0.069824
ENSG00000004700	-1.10782	5.33541	9.19819	0.00257457	0.00985869
ENSG00000004779	0.279871	8.54484	5.09022	0.0245807	0.0621965
ENSG00000004864	-0.27006	6.56785	1.34431	0.246941	0.369591
ENSG00000004866	-0.224528	5.80397	0.452823	0.501372	0.629399
ENSG00000004897	-0.67619	5.97078	4.10089	0.0435001	0.0978274
ENSG00000004961	0.196876	6.28314	0.436448	0.509208	0.636646
ENSG00000005007	0.030936	5.14358	0.00675026	0.934559	0.962626
ENSG00000005022	0.00686724	10.5624	0.0052249	0.942411	0.967403
ENSG00000005075	0.315745	7.47893	6.24522	0.0128383	0.0370002
ENSG00000005156	-0.727326	5.70247	4.10425	0.0434148	0.0977137
ENSG00000005175	-0.0910755	6.08529	0.13693	0.711541	0.799547
ENSG00000005194	-0.180432	7.42074	0.872892	0.350699	0.484201
ENSG00000005421	-1.1614	5.76143	8.8034	0.00318057	0.0118327
ENSG00000005483	-0.0583036	6.76593	0.0554844	0.813897	0.876828
ENSG00000005486	-1.0247	6.60712	16.4958	5.83E-05	0.000397306
ENSG00000005700	0.356119	6.17083	1.4412	0.230629	0.352127
ENSG00000005801	-0.860168	5.77655	5.54144	0.0190365	0.050785
ENSG00000005810	-0.00828558	4.95252	0.000663628	0.97946	0.987273
ENSG00000005889	-0.633899	5.53286	3.2547	0.0719438	0.144891
ENSG00000005893	0.0204705	7.8783	0.014965	0.902696	0.938024
ENSG00000006007	-1.3462	5.21076	9.77169	0.00189678	0.00764802
ENSG00000006015	-0.00655291	6.67196	0.000931907	0.975661	0.985168
ENSG00000006016	0.285003	5.53486	0.55942	0.454918	0.585712
ENSG00000006042	-0.604086	6.95025	5.33904	0.0213424	0.0555672
ENSG00000006125	-0.561334	6.51052	5.66088	0.0177986	0.0480519
ENSG00000006282	-0.183649	5.38439	0.2127	0.644901	0.752362
ENSG00000006327	0.106133	7.96917	0.237909	0.625978	0.736511
ENSG00000006451	0.140648	6.85708	0.58952	0.443041	0.575821
ENSG00000006453	0.13319	5.88525	0.204302	0.651506	0.756931
ENSG00000006530	-0.0609719	5.74372	0.0297032	0.863249	0.911505
ENSG00000006611	-0.173154	6.13172	0.205544	0.65052	0.756253
ENSG00000006625	-0.401722	7.04385	4.11537	0.0431331	0.0973131
ENSG00000006634	-0.471273	5.51458	1.95685	0.162598	0.270708
ENSG00000006652	1.09956	7.1716	20.1494	9.29E-06	8.26E-05
ENSG00000006695	-0.0841953	5.30081	0.0477639	0.827108	0.885974
ENSG00000006712	-0.919708	6.32407	9.92736	0.00174634	0.00716482
ENSG00000006715	-1.00893	5.17986	6.43793	0.0115359	0.033909
ENSG00000006744	-1.51528	6.859	33.0875	1.71E-08	3.18E-07
ENSG00000006757	-0.199329	5.22811	0.259545	0.610703	0.725396
ENSG00000006831	0.305247	5.36067	0.677612	0.410883	0.545357
ENSG00000007062	-1.59169	6.13303	17.1161	4.26E-05	0.000301919
ENSG00000007080	-0.152198	6.05584	0.459075	0.498434	0.626409
ENSG00000007168	0.269776	5.45512	0.633158	0.426654	0.560737
ENSG00000007202	-0.205992	5.28309	0.25718	0.612333	0.727025
ENSG00000007255	0.343045	7.6178	3.73416	0.0539906	0.116086
ENSG00000007392	0.12602	5.95848	0.192805	0.660821	0.763654
ENSG00000007520	0.182863	5.56729	0.342562	0.558672	0.682458
ENSG00000007923	-1.32748	5.69161	17.255	3.97E-05	0.000284672
ENSG00000008018	-0.405208	10.6478	18.1434	2.54E-05	0.000195876
ENSG00000008130	-0.71086	5.13655	4.1285	0.042803	0.096879
ENSG00000008282	-0.687641	6.46558	6.89406	0.00896785	0.0277212
ENSG00000008294	-0.0676693	5.46633	0.0367228	0.848124	0.899923
ENSG00000008324	0.802801	7.30138	26.1689	4.79E-07	6.09E-06
ENSG00000008394	-0.627135	8.80294	24.7069	9.78E-07	1.17E-05
ENSG00000008405	-0.431408	5.28512	1.42687	0.232958	0.354795
ENSG00000008517	0.479065	7.24089	3.92257	0.0483016	0.106457
ENSG00000008838	-1.00327	5.5782	6.55689	0.0108007	0.0323045
ENSG00000008952	0.838306	7.7383	38.9854	1.06E-09	2.59E-08
ENSG00000008988	0.365518	8.80358	15.9618	7.65E-05	0.000504012
ENSG00000009307	-0.678796	8.02366	18.5275	2.09E-05	0.000166033
ENSG00000009844	-0.853335	7.45962	25.5491	6.48E-07	8.06E-06
ENSG00000009954	-0.359001	6.3991	1.65991	0.198333	0.312984
ENSG00000010165	-0.346151	5.30718	0.71972	0.396725	0.530947
ENSG00000010244	-0.714385	7.1238	12.976	0.000353747	0.00186795
ENSG00000010256	-0.207675	10.342	3.79637	0.0520375	0.112748
ENSG00000010270	-0.443622	6.33031	2.45553	0.117874	0.213013
ENSG00000010278	-0.301793	6.45147	0.703195	0.402195	0.535798
ENSG00000010292	-0.207246	6.14448	0.330463	0.565698	0.688235
ENSG00000010810	-0.811384	5.1816	4.20298	0.0409806	0.0936591
ENSG00000011009	-1.29153	7.42975	36.999	2.69E-09	5.96E-08
ENSG00000011021	0.728094	5.00447	3.63184	0.0573748	0.122103
ENSG00000011198	-0.381092	5.20591	1.05911	0.304017	0.433243
ENSG00000011243	0.0304112	4.85477	0.0061136	0.937715	0.964619
ENSG00000011260	-0.748713	6.49883	9.24842	0.00250641	0.00966341
ENSG00000011275	-0.203275	6.62387	0.554953	0.456723	0.587364
ENSG00000011295	-0.647704	6.35335	4.7867	0.0292372	0.0714307
ENSG00000011304	-1.11192	6.60936	27.0684	3.09E-07	4.10E-06
ENSG00000011426	-1.37042	5.53142	11.51	0.000758696	0.00349732
ENSG00000011485	-1.33802	5.58627	17.9996	2.73E-05	0.000208291
ENSG00000012061	0.349086	6.81417	2.08428	0.149577	0.254064
ENSG00000012504	-0.0898297	7.19025	0.0894277	0.765056	0.837788
ENSG00000012660	-0.81212	6.1268	9.52532	0.00216235	0.00850584
ENSG00000013275	-0.0798257	9.45391	0.484237	0.486899	0.615347
ENSG00000013306	-0.614516	7.97422	15.2761	0.000108442	0.000680944
ENSG00000013374	0.252929	6.19083	0.714132	0.398562	0.532773
ENSG00000013375	0.850681	7.4636	15.5811	9.28E-05	0.000597132
ENSG00000013392	1.45233	5.03985	13.0085	0.00034783	0.00184189
ENSG00000013441	0.765149	5.47042	4.62281	0.0321266	0.0768554
ENSG00000013503	-0.546093	5.05937	2.0076	0.157263	0.263855
ENSG00000013561	-0.492069	5.67512	1.96892	0.16131	0.26952
ENSG00000013583	0.200517	5.50422	0.333064	0.564173	0.687236
ENSG00000013810	-1.14735	5.74972	8.15311	0.00451443	0.0158724
ENSG00000014123	0.690334	6.29806	5.21439	0.0229052	0.0588469
ENSG00000014138	-1.47572	5.2885	12.6105	0.000427539	0.00217991
ENSG00000014216	-1.23157	5.64099	12.3941	0.00047841	0.00240229
ENSG00000014641	0.0016295	8.42715	0.000176636	0.989402	0.99293
ENSG00000014824	-0.612523	6.36629	5.07341	0.0248173	0.062616
ENSG00000014919	-0.524177	6.04541	2.58385	0.108719	0.200386
ENSG00000015475	-0.5094	8.64724	18.67	1.95E-05	0.000156349
ENSG00000015676	0.0205497	5.98658	0.00447011	0.946726	0.970343
ENSG00000017797	-0.159388	6.42851	0.538207	0.463591	0.594296
ENSG00000018510	0.00532723	5.9299	0.000407062	0.983913	0.989892
ENSG00000018699	-0.809737	5.31207	4.17471	0.0416625	0.0949466
ENSG00000018869	0.294443	4.80858	0.560194	0.454606	0.585578
ENSG00000020256	-0.319237	5.22557	0.671937	0.412848	0.546933
ENSG00000020426	0.74517	6.06096	10.4942	0.00129382	0.00550482
ENSG00000021355	-0.242854	7.41176	1.60236	0.206279	0.322361
ENSG00000021776	-0.979347	5.33813	8.33904	0.00408317	0.0145931
ENSG00000022277	-0.617206	7.66808	14.5744	0.000155274	0.000930817
ENSG00000022840	-0.405746	6.38349	2.18041	0.140535	0.242959
ENSG00000023041	-0.398254	6.31127	1.81648	0.178468	0.290422
ENSG00000023191	-0.584081	7.34493	6.11192	0.0138273	0.0393497
ENSG00000023228	-0.389203	6.59855	2.37885	0.12375	0.221628
ENSG00000023287	0.0159023	5.12766	0.00181572	0.966032	0.981448
ENSG00000023318	0.781276	7.33067	16.3814	6.18E-05	0.00041752
ENSG00000023330	-0.0461389	6.70533	0.0284615	0.86611	0.913497
ENSG00000023572	0.854121	5.91563	10.5327	0.00126782	0.0054259
ENSG00000023697	-0.450693	7.42356	5.40827	0.0205227	0.0538817
ENSG00000023734	-0.212438	8.74874	2.84325	0.0925099	0.177182
ENSG00000023839	-1.01801	5.68136	7.15165	0.00778527	0.0246475
ENSG00000023902	-0.898771	5.13842	6.03508	0.0144327	0.0406925
ENSG00000023909	0.099379	6.18151	0.136565	0.711908	0.799547
ENSG00000024048	0.250584	5.15787	0.519508	0.471458	0.601095
ENSG00000024862	1.16501	5.24665	10.8177	0.00109106	0.00477571
ENSG00000025156	-0.0731317	5.19724	0.0350335	0.851617	0.902438
ENSG00000025293	-0.386712	6.76378	2.67002	0.103013	0.191816
ENSG00000025434	0.0300405	5.34712	0.00648733	0.935843	0.963575
ENSG00000025770	-0.676037	6.79092	5.89714	0.0155894	0.0430795
ENSG00000025772	-1.1211	7.56684	27.1152	3.02E-07	4.01E-06
ENSG00000025796	0.749249	7.2752	15.9078	7.86E-05	0.000516833
ENSG00000025800	-0.296275	6.67415	1.7346	0.188551	0.301864
ENSG00000026025	-0.384449	8.13681	1.48018	0.224438	0.344804
ENSG00000026297	-0.845031	5.06749	4.6257	0.0320731	0.0767599
ENSG00000027697	-0.167627	6.53651	0.398187	0.528374	0.654538
ENSG00000027847	-0.673747	5.46664	4.56127	0.0332874	0.0789611
ENSG00000028116	-0.0803773	5.37634	0.052753	0.818453	0.880557
ENSG00000028203	-0.84754	5.41886	5.66178	0.0177896	0.0480508
ENSG00000028310	-0.615126	5.24493	3.06604	0.0806829	0.158927
ENSG00000028528	0.0377958	6.09955	0.0218173	0.882646	0.92599
ENSG00000028839	0.114279	5.78233	0.121933	0.727125	0.810171
ENSG00000029363	-0.681528	6.72385	10.9158	0.00103615	0.00456377
ENSG00000029364	0.188587	5.47955	0.351278	0.553713	0.677981
ENSG00000029639	0.615127	5.97144	3.45259	0.0638607	0.132207
ENSG00000029725	0.161457	6.2836	0.429884	0.512409	0.639829
ENSG00000029993	-0.382669	7.0015	2.86795	0.09111	0.175177
ENSG00000030066	-1.19322	5.62947	11.7431	0.000671632	0.00316369
ENSG00000030582	-0.615108	7.69091	7.7912	0.00549248	0.0187037
ENSG00000031698	1.30842	7.69141	37.6486	1.98E-09	4.53E-08
ENSG00000032219	0.722431	5.63272	4.46988	0.0350931	0.0822736
ENSG00000032389	0.458376	5.89899	1.64218	0.200742	0.316078
ENSG00000033011	-0.596541	5.8802	3.45093	0.0639243	0.13229
ENSG00000033030	0.737126	5.0525	3.84233	0.0506425	0.110363
ENSG00000033050	-0.659965	6.43708	4.42047	0.036112	0.0842762
ENSG00000033627	-0.0645241	5.43162	0.0303227	0.861845	0.910534
ENSG00000033800	-0.546045	7.35831	6.27929	0.0125975	0.0364207
ENSG00000033867	-0.321684	5.88347	1.05411	0.305161	0.434386
ENSG00000034152	-3.02213	5.17764	47.7664	1.82E-11	6.77E-10
ENSG00000034510	0.652446	10.6729	29.3986	1.00E-07	1.50E-06
ENSG00000034693	-0.0411405	5.98427	0.0171841	0.895769	0.933583
ENSG00000034713	0.378399	7.35475	5.39374	0.0206919	0.05425
ENSG00000035141	-0.448881	8.15567	9.9165	0.00175643	0.00719972
ENSG00000035403	-1.59567	5.82214	19.8531	1.08E-05	9.40E-05
ENSG00000035499	-1.39997	5.53259	13.524	0.000266485	0.00147497
ENSG00000035687	-0.965639	6.0838	12.6913	0.000409979	0.00210755
ENSG00000035928	0.362775	6.41484	2.55892	0.110434	0.202553
ENSG00000036054	-0.119146	5.43897	0.0987856	0.75345	0.830488
ENSG00000036257	-0.138868	5.04403	0.153295	0.695607	0.790067
ENSG00000036549	-0.355345	5.55203	1.13638	0.287038	0.415464
ENSG00000037042	-0.238197	5.0273	0.340824	0.559671	0.683085
ENSG00000037241	0.110899	7.30438	0.592293	0.441971	0.574961
ENSG00000037474	-0.936516	6.17907	10.9359	0.00102528	0.00452652
ENSG00000037637	-0.234193	5.15034	0.310473	0.57769	0.697965
ENSG00000037897	-0.0533735	6.92111	0.0434054	0.835066	0.891766
ENSG00000038002	0.317804	5.83549	0.914689	0.33943	0.471068
ENSG00000038219	0.0916096	6.30929	0.124086	0.724824	0.808728
ENSG00000038274	-0.537435	5.99262	3.4892	0.062475	0.130297
ENSG00000038427	-0.57554	5.22371	2.0228	0.155704	0.261864
ENSG00000039068	0.18486	5.73791	0.21798	0.640828	0.748853
ENSG00000039123	-0.113131	5.15878	0.121755	0.727316	0.810224
ENSG00000039523	-1.25187	6.03118	13.9124	0.00021815	0.0012454
ENSG00000039560	-0.802833	6.65424	8.8051	0.00317768	0.0118301
ENSG00000039650	-0.165792	5.69778	0.251152	0.616531	0.730775
ENSG00000040275	0.224521	5.50755	0.41752	0.518534	0.646474
ENSG00000040487	-0.233408	5.80432	0.402125	0.526343	0.652898
ENSG00000040531	-0.344545	5.01068	0.705266	0.401503	0.535306
ENSG00000041357	-0.243248	9.90762	7.6865	0.00581407	0.0195621
ENSG00000041802	-0.746448	6.39255	6.00296	0.0146939	0.0412324
ENSG00000041988	0.00841548	5.25255	0.000646268	0.979731	0.987273
ENSG00000042286	-0.360988	6.27711	1.31525	0.252107	0.376422
ENSG00000042429	-0.47386	5.2694	1.5393	0.215422	0.333593
ENSG00000042493	-0.550293	7.42343	5.92127	0.0153804	0.0426291
ENSG00000042753	0.161268	8.21045	1.8405	0.175629	0.287138
ENSG00000043093	-0.831105	5.34348	6.69899	0.00998528	0.0303003
ENSG00000043514	-0.102895	5.06112	0.0623423	0.802955	0.867989
ENSG00000044115	-0.215615	7.51096	1.21011	0.271947	0.398228
ENSG00000044574	1.45931	10.8285	110.297	4.88E-23	1.37E-20
ENSG00000046651	0.41284	5.19528	1.1136	0.291914	0.420359
ENSG00000047249	-0.204853	5.26724	0.280611	0.596584	0.713139
ENSG00000047315	-1.20558	6.24185	19.697	1.16E-05	0.00010037
ENSG00000047410	0.0864404	7.8648	0.292359	0.589003	0.707231
ENSG00000047621	-0.136418	5.11369	0.111021	0.739153	0.819841
ENSG00000047849	-0.491909	7.27929	5.28571	0.021997	0.0569294
ENSG00000047932	0.125413	5.96627	0.250183	0.617211	0.731165
ENSG00000048162	-0.0641789	7.81815	0.138747	0.70972	0.798636
ENSG00000048544	-0.0600483	7.12749	0.0963097	0.75646	0.832801
ENSG00000048649	0.0100393	6.14111	0.00136732	0.970521	0.98345
ENSG00000048991	-0.908713	5.28735	7.2277	0.00746769	0.0238703
ENSG00000049167	-0.68718	5.39806	3.2354	0.072789	0.146175
ENSG00000049245	-0.844659	6.83203	12.6403	0.000420979	0.00215186
ENSG00000049541	-0.606303	7.33791	6.3589	0.0120527	0.0351436
ENSG00000049656	0.767676	6.12292	6.98062	0.00855117	0.0266969
ENSG00000049759	-0.102024	5.59845	0.0837486	0.772425	0.843285
ENSG00000049860	-0.0910736	7.41167	0.247938	0.618794	0.732106
ENSG00000049883	-0.0553055	5.91556	0.0218911	0.882449	0.92599
ENSG00000050130	-1.1353	6.43414	17.1382	4.21E-05	0.000299763
ENSG00000050393	0.678805	6.19807	6.87569	0.00905895	0.0279413
ENSG00000050405	-0.116585	6.35398	0.149281	0.699421	0.792959
ENSG00000050426	-0.0854254	5.04963	0.0427138	0.836366	0.892663
ENSG00000050748	-1.24837	5.13847	11.2627	0.000863616	0.00390907
ENSG00000050820	0.129396	5.40304	0.118269	0.731094	0.812985
ENSG00000051108	2.94631	8.66321	131.428	1.27E-26	4.48E-24
ENSG00000051128	-1.16002	5.20866	8.61773	0.0035141	0.0128698
ENSG00000051180	-2.36573	5.80494	31.1092	4.40E-08	7.19E-07
ENSG00000051523	0.124041	8.31322	0.951088	0.33001	0.462097
ENSG00000051596	-0.573527	6.45064	12.604	0.000428994	0.00218535
ENSG00000051620	0.136653	6.6734	0.623409	0.430234	0.563843
ENSG00000052126	-0.462908	6.19062	3.05808	0.0810758	0.159516
ENSG00000052723	0.257669	6.16795	0.829111	0.363058	0.497603
ENSG00000052802	-0.645923	7.65376	10.7131	0.00115281	0.00499881
ENSG00000052841	0.189803	5.77843	0.29089	0.58994	0.707903
ENSG00000053371	-0.410318	6.88576	3.1704	0.0757156	0.151243
ENSG00000053372	-0.444451	7.13697	4.26779	0.0394615	0.0907759
ENSG00000053501	0.358962	5.96788	1.44927	0.229332	0.35079
ENSG00000053770	-0.678426	4.89294	3.0893	0.0795457	0.157386
ENSG00000053900	-1.78532	5.76843	30.2831	6.55E-08	1.02E-06
ENSG00000054116	-0.169258	6.74935	0.521001	0.470821	0.600692
ENSG00000054118	0.176922	8.75497	2.11453	0.146663	0.250323
ENSG00000054148	0.280801	9.84386	8.04923	0.00477538	0.0166547
ENSG00000054267	-0.422441	6.9515	3.50427	0.0619139	0.129511
ENSG00000054282	0.862271	5.61968	6.3877	0.0118617	0.0346854
ENSG00000054523	-0.973688	5.54085	7.8982	0.00518261	0.0177884
ENSG00000055044	0.234727	8.39025	2.29927	0.130196	0.229237
ENSG00000055070	-0.768501	5.57263	8.33929	0.0040826	0.0145931
ENSG00000055130	-1.00134	6.25155	10.713	0.00115286	0.00499881
ENSG00000055211	-0.119433	5.59219	0.130024	0.71859	0.80432
ENSG00000055483	-0.509299	5.24669	1.75802	0.1856	0.298894
ENSG00000055609	-0.239207	5.75773	0.515459	0.473189	0.602211
ENSG00000055950	0.178648	7.28166	0.894969	0.344685	0.477181
ENSG00000056050	0.106916	5.73034	0.154149	0.999335	0.999492
ENSG00000056097	-0.0821679	7.62865	0.237588	0.626211	0.736511
ENSG00000056736	-0.682678	5.63628	2.92643	0.0878871	0.170357
ENSG00000056998	-1.10787	5.50837	7.70972	0.00574114	0.0193979
ENSG00000057019	-0.474229	5.41194	2.01341	0.156665	0.263165
ENSG00000057252	-1.26539	6.11973	16.4196	6.06E-05	0.000409985
ENSG00000057294	-0.935938	5.59333	6.08929	0.0140028	0.0397487
ENSG00000057608	-0.642902	8.05146	21.1398	5.68E-06	5.41E-05
ENSG00000057663	-0.403211	6.61793	2.92249	0.0881004	0.170594
ENSG00000057757	0.167809	5.83203	0.231679	0.630535	0.740359
ENSG00000058262	0.216003	7.97329	1.48077	0.224346	0.344757
ENSG00000058272	-0.0602211	6.36429	0.0731994	0.786869	0.855074
ENSG00000058600	-0.203851	5.29169	0.28155	0.595971	0.71286
ENSG00000058673	0.224483	5.32266	0.435016	0.509904	0.637125
ENSG00000058729	0.520145	5.68084	2.39506	0.122481	0.219779
ENSG00000058799	-0.926363	5.51737	5.9212	0.015381	0.0426291
ENSG00000058804	-0.831944	5.65397	5.77168	0.0167247	0.0457452
ENSG00000059573	-0.720162	7.02991	8.52519	0.00369349	0.0134393
ENSG00000059691	-0.193661	5.87383	0.300909	0.583608	0.702592
ENSG00000060138	-0.960025	6.64744	16.7198	5.20E-05	0.00035946
ENSG00000060237	-0.389301	5.9948	2.15541	0.142826	0.245168
ENSG00000060339	-0.381301	7.16613	3.4864	0.0625797	0.130382
ENSG00000060688	-0.280695	8.27059	3.10702	0.0786912	0.155914
ENSG00000060762	0.0570021	7.06029	0.0824179	0.77419	0.844885
ENSG00000060971	-0.634232	7.58305	9.02549	0.00282368	0.0106962
ENSG00000060982	0.734985	7.06415	9.8389	0.00183027	0.00741086
ENSG00000061676	-0.532084	5.20754	2.22699	0.136378	0.237669
ENSG00000061794	-0.381668	7.8651	6.60154	0.0105374	0.0316537
ENSG00000062194	-0.440369	6.15587	2.73982	0.0986315	0.186073
ENSG00000062282	-2.10399	5.0567	23.1977	2.05E-06	2.19E-05
ENSG00000062485	-1.35818	6.79456	35.5095	5.42E-09	1.13E-07
ENSG00000062582	-0.0379471	5.52996	0.0377468	0.846047	0.899245
ENSG00000062598	-0.838853	5.44043	4.4581	0.0353332	0.0826989
ENSG00000062650	-0.384909	5.9512	1.73061	0.189059	0.302591
ENSG00000062716	0.232748	7.90542	2.56954	0.1097	0.2016
ENSG00000062822	-0.603748	5.1883	2.32754	0.127864	0.226051
ENSG00000063046	0.578584	8.00125	14.5391	0.00015811	0.000942999
ENSG00000063177	0.310159	10.556	13.4403	0.000278251	0.0015309
ENSG00000063241	0.0892557	5.85501	0.0758242	0.783175	0.852047
ENSG00000063322	-0.549968	5.86753	2.84632	0.0923345	0.176967
ENSG00000063854	0.375614	6.55921	1.97643	0.160515	0.268272
ENSG00000063978	-0.77504	6.76201	11.1635	0.000909741	0.00409347
ENSG00000064102	-0.131948	5.64249	0.129639	0.71899	0.804451
ENSG00000064115	-0.812211	6.28198	6.93831	0.00875228	0.0272341
ENSG00000064225	-0.759756	5.48365	4.8184	0.0287106	0.0704192
ENSG00000064393	-0.598	5.95651	3.86705	0.049909	0.109229
ENSG00000064419	-1.10082	6.16753	12.1451	0.000544578	0.00265866
ENSG00000064490	-0.182674	6.22853	0.392966	0.531089	0.656889
ENSG00000064545	0.00579776	5.99715	0.00036073	0.984856	0.990529
ENSG00000064601	-0.949854	8.34244	33.6292	1.32E-08	2.58E-07
ENSG00000064607	-0.131134	5.82708	0.175417	0.675559	0.774643
ENSG00000064651	0.0323323	5.8593	0.0097497	0.921392	0.952703
ENSG00000064666	-1.21119	7.79719	42.7735	1.81E-10	5.09E-09
ENSG00000064703	-0.828191	5.23651	4.46731	0.0351454	0.082362
ENSG00000064933	-0.32063	5.38512	0.896217	0.344349	0.476836
ENSG00000064961	-0.807274	5.2336	5.16533	0.0235526	0.0600713
ENSG00000064995	0.159287	6.02928	0.336216	0.562336	0.685743
ENSG00000065000	0.531036	6.29164	3.74613	0.0536088	0.115486
ENSG00000065029	-1.48849	5.34037	12.1629	0.000539563	0.00264104
ENSG00000065057	-0.764325	5.83439	4.67415	0.0311907	0.0751915
ENSG00000065135	-0.528729	7.7882	8.65027	0.00345318	0.0126549
ENSG00000065150	-0.579912	6.088	3.79471	0.0520886	0.112815
ENSG00000065154	-0.695914	7.33178	10.2891	0.00144189	0.00604351
ENSG00000065183	-1.16702	5.87752	11.6056	0.000721678	0.00335832
ENSG00000065268	-0.278075	7.45317	1.75316	0.186209	0.299477
ENSG00000065328	-2.71395	5.93854	41.0192	4.09E-10	1.08E-08
ENSG00000065361	-0.537968	6.70387	4.17708	0.0416049	0.0948922
ENSG00000065427	-0.463856	8.20055	11.0694	0.000955816	0.00426668
ENSG00000065485	0.778412	5.91058	5.67243	0.0176834	0.0478278
ENSG00000065518	0.0802073	8.85354	0.57537	0.448563	0.581119
ENSG00000065526	-0.530998	5.53343	2.20386	0.138424	0.240343
ENSG00000065548	0.469874	7.51731	9.7372	0.00193186	0.00775638
ENSG00000065559	-1.49974	5.26039	16.6764	5.32E-05	0.000366538
ENSG00000065600	-0.18884	5.06523	0.21434	0.643629	0.751346
ENSG00000065615	-1.45317	5.1398	14.6515	0.000149254	0.000900315
ENSG00000065802	-0.324952	5.87132	0.989116	0.320538	0.451788
ENSG00000065809	-1.26825	5.25147	10.169	0.00153646	0.00638284
ENSG00000065833	-0.564544	6.61346	3.83813	0.0507684	0.110466
ENSG00000065882	-0.800709	5.39284	4.96552	0.0263925	0.0658526
ENSG00000065911	1.93741	7.04578	46.5801	3.13E-11	1.09E-09
ENSG00000065978	-0.653501	7.95895	26.4528	4.17E-07	5.37E-06
ENSG00000066044	-0.558176	6.2444	5.87975	0.0157419	0.0434368
ENSG00000066084	-0.48558	5.517	1.94992	0.163342	0.271545
ENSG00000066117	-0.744544	5.40285	6.47768	0.0112847	0.0332979
ENSG00000066136	0.115605	6.1776	0.168505	0.681656	0.779094
ENSG00000066279	-0.718735	6.04183	3.79748	0.0520031	0.112717
ENSG00000066322	-0.606022	7.09214	7.24602	0.00739321	0.0236861
ENSG00000066379	0.530725	5.25837	2.61663	0.106509	0.196892
ENSG00000066427	1.163	4.99455	9.66873	0.00200347	0.00799647
ENSG00000066455	0.552383	5.77622	3.17178	0.0756521	0.15117
ENSG00000066557	-1.60529	5.15228	19.6861	1.17E-05	0.000100602
ENSG00000066583	-0.637984	6.92209	7.86172	0.00528618	0.0180997
ENSG00000066651	0.328125	5.67027	1.05143	0.305774	0.435087
ENSG00000066654	-0.249169	5.81726	0.562744	0.453582	0.584794
ENSG00000066697	0.673404	4.95098	3.35662	0.0676515	0.138577
ENSG00000066926	0.0341172	5.00264	0.00745173	0.931251	0.960603
ENSG00000067064	-0.710828	8.10335	17.4882	3.53E-05	0.000258989
ENSG00000067082	0.730965	6.86395	5.60265	0.0183913	0.0494628
ENSG00000067167	0.592064	8.23944	15.0496	0.000121746	0.000752261
ENSG00000067182	-0.540173	5.53878	2.75753	0.097553	0.184456
ENSG00000067208	-0.257638	5.48265	0.527069	0.468251	0.598264
ENSG00000067225	-1.91916	8.50589	183.721	6.56E-35	5.27E-32
ENSG00000067248	0.365546	6.07759	1.68822	0.194557	0.308932
ENSG00000067334	-0.519561	7.94154	11.5526	0.000741979	0.00343753
ENSG00000067365	-0.231966	5.7806	0.40744	0.523624	0.651112
ENSG00000067533	0.0564125	6.60827	0.0950063	0.758061	0.833586
ENSG00000067560	-0.460184	9.27949	16.1368	7.00E-05	0.000467129
ENSG00000067596	-0.684275	5.50465	4.09516	0.0436464	0.0980388
ENSG00000067704	-0.834087	6.36129	10.7275	0.00114409	0.00497689
ENSG00000067829	-0.0390907	7.07718	0.0292522	0.864281	0.912423
ENSG00000067900	-0.201167	6.0286	0.604967	0.437132	0.569983
ENSG00000068001	-1.97485	7.24374	78.6108	2.26E-17	3.03E-15
ENSG00000068028	0.478378	5.73075	1.77389	0.183633	0.296734
ENSG00000068120	-0.517829	6.60641	3.61931	0.0578042	0.122733
ENSG00000068308	0.122562	5.37692	0.126894	0.721856	0.80679
ENSG00000068354	0.099943	4.96492	0.0617233	0.803915	0.868295
ENSG00000068366	-1.00683	5.91589	9.7704	0.00189808	0.00764802
ENSG00000068394	-0.181339	6.83727	0.573577	0.449271	0.581373
ENSG00000068400	0.64375	6.1316	5.076	0.0247806	0.0625517
ENSG00000068438	-0.114482	7.17397	0.332859	0.564293	0.687236
ENSG00000068697	0.255173	9.18014	5.55693	0.0188711	0.0504633
ENSG00000068745	-0.0537917	8.12002	0.145085	0.703472	0.795024
ENSG00000068796	0.442434	5.59258	1.83557	0.176207	0.287749
ENSG00000068878	-0.348181	5.96651	1.35426	0.245203	0.367773
ENSG00000068903	-0.465413	6.10098	2.36557	0.124801	0.222876
ENSG00000068912	0.825654	7.33149	20.4545	7.98E-06	7.30E-05
ENSG00000069248	-1.02268	5.27655	7.27729	0.00726779	0.023364
ENSG00000069275	0.323968	7.82753	4.86911	0.0278885	0.0687924
ENSG00000069329	-0.671544	7.38016	10.7539	0.00112834	0.00492211
ENSG00000069345	-0.370869	6.45031	2.49244	0.115156	0.209304
ENSG00000069482	-0.0817846	6.3928	0.0775273	0.780815	0.849973
ENSG00000069509	-0.113038	6.48534	0.214998	0.643121	0.751064
ENSG00000069535	-1.28298	6.10735	12.3097	0.00049987	0.00248566
ENSG00000069849	-0.848187	8.24206	24.7609	9.53E-07	1.14E-05
ENSG00000069956	-0.652572	6.20571	5.88547	0.0156916	0.0433193
ENSG00000069966	-0.319762	5.35796	0.742096	0.389488	0.523377
ENSG00000069998	-1.04163	7.1647	23.2983	1.95E-06	2.11E-05
ENSG00000070010	-0.226877	8.91237	3.72199	0.0543818	0.116749
ENSG00000070018	-1.01093	5.9977	11.4623	0.000777856	0.0035685
ENSG00000070061	-0.971202	6.99766	19.402	1.35E-05	0.000113876
ENSG00000070081	2.08699	7.3597	97.71	7.84E-21	1.64E-18
ENSG00000070087	-1.13621	6.32845	16.0528	7.30E-05	0.000483488
ENSG00000070214	-1.02778	5.20032	7.89199	0.00520009	0.0178375
ENSG00000070413	-1.70429	5.38749	18.0167	2.70E-05	0.000206791
ENSG00000070423	-0.811196	6.08596	8.75834	0.00325843	0.012051
ENSG00000070495	1.11927	6.35644	14.6463	0.000149651	0.000900315
ENSG00000070501	-0.329177	6.2671	1.40301	0.236899	0.358758
ENSG00000070540	0.886305	6.23449	7.25123	0.00737216	0.0236321
ENSG00000070610	-0.584556	5.57168	2.42905	0.119867	0.216053
ENSG00000070614	-2.18911	5.39033	32.9164	1.86E-08	3.41E-07
ENSG00000070669	1.72871	7.24397	32.1333	2.70E-08	4.69E-07
ENSG00000070718	-0.497504	5.11263	1.46192	0.227313	0.34808
ENSG00000070756	-0.111594	8.19405	0.614518	0.433539	0.566874
ENSG00000070761	0.0342086	6.61837	0.0165809	0.897605	0.934286
ENSG00000070770	0.236923	5.51957	0.582366	0.44582	0.578585
ENSG00000070785	0.319688	6.9398	1.64166	0.200813	0.3161
ENSG00000070814	-0.819825	6.42866	8.80222	0.00318258	0.0118327
ENSG00000070831	-0.57261	7.56834	11.1209	0.000930304	0.0041648
ENSG00000070950	-0.849528	5.90501	6.45759	0.0114109	0.0335942
ENSG00000070961	-0.484138	8.13462	10.3897	0.00136725	0.00577796
ENSG00000071054	-0.612467	6.99246	6.42429	0.0116235	0.0341131
ENSG00000071073	-1.02852	5.9369	10.3072	0.00142818	0.0060084
ENSG00000071082	0.537548	10.4722	32.086	2.76E-08	4.75E-07
ENSG00000071127	-1.88414	7.40059	86.0195	9.89E-19	1.47E-16
ENSG00000071189	-0.108508	5.15638	0.0804096	0.776885	0.84684
ENSG00000071243	0.596296	5.71657	3.71285	0.0546774	0.117221
ENSG00000071282	-0.176098	5.37059	0.17315	0.677542	0.77581
ENSG00000071462	0.29494	8.06616	3.56698	0.0596365	0.125853
ENSG00000071537	2.45472	5.36823	47.797	1.79E-11	6.73E-10
ENSG00000071539	-1.03256	6.2848	9.36342	0.00235721	0.00920162
ENSG00000071553	-0.0559048	8.07448	0.116914	0.732579	0.814154
ENSG00000071794	-0.742872	6.25287	6.26029	0.0127312	0.0367469
ENSG00000071859	-0.0893144	6.45688	0.130219	0.718388	0.80432
ENSG00000071894	-0.431421	5.05574	1.07572	0.30026	0.429412
ENSG00000071994	-0.401018	6.29907	2.49319	0.115102	0.209304
ENSG00000072042	-0.303795	7.49865	2.19241	0.13945	0.241677
ENSG00000072110	-1.10841	7.28232	23.6595	1.64E-06	1.82E-05
ENSG00000072210	-1.49847	6.31984	22.7659	2.54E-06	2.63E-05
ENSG00000072274	-0.941591	7.52974	24.5528	1.05E-06	1.25E-05
ENSG00000072401	-0.559495	5.9832	4.55525	0.0334033	0.0791361
ENSG00000072501	-0.800943	7.59424	14.9371	0.000128957	0.000791605
ENSG00000072506	0.131032	9.24842	1.30515	0.253934	0.378487
ENSG00000072682	-0.393518	6.11432	1.25806	0.262667	0.388275
ENSG00000072736	-1.25319	5.26226	10.4626	0.00131562	0.00558492
ENSG00000072756	-0.0581632	6.21951	0.0476645	0.827285	0.885995
ENSG00000072778	0.0300061	7.1124	0.0163708	0.898252	0.934441
ENSG00000072803	-0.718011	5.2264	4.74787	0.0298963	0.0725808
ENSG00000072849	1.62545	7.73499	88.5197	3.48E-19	5.51E-17
ENSG00000072958	-0.976794	6.69585	12.4136	0.000473592	0.00238662
ENSG00000073008	0.17939	5.82775	0.278739	0.597811	0.713848
ENSG00000073050	-0.232815	5.50104	0.406949	0.523874	0.651112
ENSG00000073060	-1.22363	6.51728	30.564	5.72E-08	9.07E-07
ENSG00000073111	-2.22112	7.14254	48.7388	1.17E-11	4.62E-10
ENSG00000073350	-0.443211	6.43354	2.35531	0.125619	0.224052
ENSG00000073417	-0.771036	5.74693	5.47195	0.0197976	0.0522949
ENSG00000073536	-0.527476	6.4383	2.9825	0.0849131	0.16539
ENSG00000073578	-0.583436	7.77485	8.32662	0.0041106	0.0146632
ENSG00000073584	-0.403306	6.95494	6.34784	0.0121269	0.035296
ENSG00000073614	-0.247422	6.04429	0.707549	0.400743	0.534672
ENSG00000073792	0.5184	5.4076	2.48331	0.115822	0.209972
ENSG00000073803	-0.322138	6.20236	1.77843	0.183074	0.296127
ENSG00000073849	-1.04235	6.58434	13.3721	0.000288226	0.0015767
ENSG00000073969	-0.772414	5.12353	4.10537	0.0433863	0.0976886
ENSG00000074071	0.0679064	8.00088	0.187263	0.665429	0.767072
ENSG00000074201	-0.277129	6.97394	1.46673	0.226551	0.347008
ENSG00000074266	-0.606745	5.13988	2.48774	0.115498	0.209655
ENSG00000074319	0.530515	7.42703	7.69956	0.00577291	0.0194818
ENSG00000074356	-0.131218	5.31267	0.128059	0.720635	0.805971
ENSG00000074416	-0.736896	8.34234	9.20696	0.00256254	0.00982598
ENSG00000074582	0.101054	6.26986	0.0953166	0.757679	0.833491
ENSG00000074603	-1.02656	5.3734	8.22161	0.00435036	0.0153724
ENSG00000074695	1.1257	7.18897	30.1926	6.84E-08	1.06E-06
ENSG00000074696	-1.30925	8.96211	103.234	8.31E-22	2.13E-19
ENSG00000074800	-0.587015	11.6541	39.591	7.96E-10	1.99E-08
ENSG00000074842	1.02721	9.25532	96.9997	1.05E-20	2.11E-18
ENSG00000074935	1.52254	5.18457	16.9716	4.58E-05	0.000321158
ENSG00000074964	-0.894682	4.97898	4.83553	0.0284301	0.0699138
ENSG00000075089	-0.0905481	5.59231	0.0732443	0.786805	0.855074
ENSG00000075131	-1.65383	5.67702	22.112	3.51E-06	3.51E-05
ENSG00000075142	0.230553	8.88809	3.46329	0.0634521	0.131749
ENSG00000075151	0.518036	6.02986	2.85939	0.0915926	0.175904
ENSG00000075188	0.195471	6.64019	0.604164	0.437436	0.570248
ENSG00000075218	-0.687916	5.23776	2.53694	0.111971	0.204705
ENSG00000075234	-1.59773	5.7144	17.9859	2.75E-05	0.000209163
ENSG00000075239	-0.213464	7.00124	0.824846	0.364294	0.498811
ENSG00000075292	-0.210625	6.53757	0.628943	0.428196	0.562321
ENSG00000075413	-0.392854	5.60816	1.25358	0.263518	0.389124
ENSG00000075415	-0.776892	9.65429	44.0132	1.02E-10	3.14E-09
ENSG00000075420	-0.409898	6.76724	2.98046	0.0850193	0.165539
ENSG00000075624	-1.71795	13.6073	181.702	1.33E-34	9.33E-32
ENSG00000075651	0.172094	5.4225	0.219185	0.639907	0.748087
ENSG00000075711	-0.0415602	5.45602	0.0155452	0.900837	0.936438
ENSG00000075785	-0.442579	8.22284	14.6456	0.000149706	0.000900315
ENSG00000075790	-0.397573	5.73763	1.76413	0.184841	0.297828
ENSG00000075856	-0.642325	6.14612	4.34144	0.0378068	0.0876139
ENSG00000075914	0.0613008	7.3742	0.088262	0.766547	0.838984
ENSG00000075975	0.0673649	6.73677	0.0699893	0.791484	0.858659
ENSG00000076003	-2.72728	7.15295	62.4687	2.46E-14	1.73E-12
ENSG00000076043	0.639996	7.2797	11.5268	0.000752058	0.00347279
ENSG00000076053	-0.246477	5.04815	0.516577	0.477244	0.606002
ENSG00000076108	-0.547459	5.6422	2.63667	0.105181	0.195014
ENSG00000076242	-0.41501	6.99315	2.85753	0.0916979	0.175986
ENSG00000076248	-2.02224	7.06406	44.6749	7.52E-11	2.40E-09
ENSG00000076382	-1.24213	6.19459	10.9294	0.00102878	0.00453839
ENSG00000076554	0.0137881	6.16464	0.00299992	0.956347	0.976647
ENSG00000076650	0.0942395	5.15375	0.0553151	0.814176	0.876961
ENSG00000076770	-0.594237	5.50876	2.55543	0.110677	0.202864
ENSG00000077097	-0.68203	6.24382	6.76736	0.00961584	0.0293374
ENSG00000077147	-0.968774	6.15615	14.2174	0.00018649	0.00108783
ENSG00000077152	-0.010575	7.20742	0.00166189	0.967502	0.981718
ENSG00000077232	1.05141	6.06037	12.9611	0.000356472	0.00188058
ENSG00000077235	-0.949563	5.40997	6.18323	0.0132888	0.0380856
ENSG00000077254	-0.964785	5.5651	8.36537	0.00402558	0.0144423
ENSG00000077312	-0.703454	5.58295	7.60817	0.00606725	0.020218
ENSG00000077348	0.202658	7.03613	0.751517	0.386497	0.520515
ENSG00000077380	0.563382	6.37186	8.223	0.0043471	0.0153705
ENSG00000077514	-1.56159	5.45652	14.048	0.00020345	0.00117218
ENSG00000077549	-0.176916	8.10894	1.69812	0.193256	0.307473
ENSG00000077684	0.636617	4.98614	2.65737	0.10383	0.193145
ENSG00000077721	-0.270614	6.54992	1.61722	0.204192	0.319722
ENSG00000077942	-0.553694	8.72247	15.6586	8.92E-05	0.000577304
ENSG00000078061	-1.13232	5.31079	10.8308	0.00108357	0.00475031
ENSG00000078070	-0.462623	6.08013	1.75552	0.185914	0.299087
ENSG00000078140	-0.470949	6.89141	6.62202	0.0104188	0.0314126
ENSG00000078177	0.0115381	5.48562	0.00112222	0.973292	0.984132
ENSG00000078237	-0.176818	5.85117	0.250133	0.617246	0.731165
ENSG00000078246	-0.311636	5.62493	0.769356	0.380924	0.515561
ENSG00000078269	-0.553268	5.77871	4.45942	0.0353063	0.0826989
ENSG00000078304	0.677028	6.27572	7.28109	0.00725272	0.0233422
ENSG00000078369	-0.443038	7.5039	6.09831	0.0139325	0.0395893
ENSG00000078401	-2.50093	5.70394	26.3751	4.33E-07	5.55E-06
ENSG00000078618	-0.70869	6.95249	10.6596	0.00118578	0.00512262
ENSG00000078668	-0.779307	9.02754	34.329	9.49E-09	1.90E-07
ENSG00000078674	-0.0611009	6.2495	0.0539254	0.816483	0.879109
ENSG00000078747	0.569897	5.95469	4.1763	0.041624	0.0948973
ENSG00000078804	-1.62091	5.26213	15.1957	0.000112991	0.000705911
ENSG00000078808	-0.52189	6.35942	4.76375	0.029625	0.0721276
ENSG00000078902	-0.187042	6.66114	0.567672	0.451613	0.58279
ENSG00000078967	0.148131	5.23922	0.161621	0.687875	0.784292
ENSG00000079112	-1.1986	6.37132	9.42245	0.00228417	0.00895374
ENSG00000079134	0.482851	5.62301	2.38191	0.123509	0.221341
ENSG00000079150	-0.204755	5.60414	0.375244	0.540495	0.666298
ENSG00000079215	-1.02792	6.18439	8.14754	0.00452803	0.0159103
ENSG00000079246	-0.851165	9.3889	56.401	3.65E-13	2.04E-11
ENSG00000079277	-0.566928	5.60772	2.67133	0.102928	0.191722
ENSG00000079332	0.0344589	7.454	0.0348972	0.851903	0.902571
ENSG00000079385	0.0928587	7.3112	0.0898919	0.764465	0.837682
ENSG00000079459	-0.175024	8.94815	1.15697	0.282721	0.410199
ENSG00000079462	-0.100884	8.30096	0.460709	0.497671	0.625729
ENSG00000079616	-0.834249	6.8551	7.99582	0.0049155	0.0170483
ENSG00000079689	-0.634468	6.90901	5.29849	0.0218383	0.0566486
ENSG00000079739	-1.47135	6.4535	21.179	5.57E-06	5.31E-05
ENSG00000079785	-0.287438	7.87297	3.34519	0.068119	0.139231
ENSG00000079819	-0.245996	6.16048	0.869017	0.35177	0.48544
ENSG00000079950	-0.274934	6.20996	0.833429	0.361813	0.496621
ENSG00000079999	-0.721883	6.04111	5.17411	0.0234354	0.0597996
ENSG00000080189	-0.245734	6.65812	0.809888	0.368675	0.503487
ENSG00000080345	-0.997258	5.69364	9.2666	0.0024822	0.0095898
ENSG00000080371	0.659789	5.43438	6.31063	0.0123801	0.0358475
ENSG00000080608	0.207658	6.44704	0.908871	0.340969	0.472854
ENSG00000080618	-1.77982	6.05651	21.1348	5.69E-06	5.41E-05
ENSG00000080815	-0.569885	5.34883	2.28756	0.131176	0.23053
ENSG00000080822	-0.462313	7.10147	5.7188	0.0172287	0.0467824
ENSG00000080824	-0.886789	10.6584	53.3798	1.42E-12	6.66E-11
ENSG00000080845	-1.06582	5.48238	13.9475	0.00021425	0.00122438
ENSG00000080986	0.0269785	5.73133	0.00391361	0.950148	0.9724
ENSG00000081019	0.144617	5.37798	0.173894	0.67689	0.775379
ENSG00000081051	-0.63022	12.0134	8.40496	0.00394058	0.0141735
ENSG00000081087	-0.461825	5.51923	1.88617	0.170376	0.280586
ENSG00000081154	-0.15283	7.65161	1.34184	0.894869	0.933336
ENSG00000081181	1.34053	5.31914	11.9762	0.000594688	0.00285867
ENSG00000081307	0.0863681	6.84323	0.140659	0.707818	0.797969
ENSG00000081692	-0.914935	5.36707	7.26884	0.00730149	0.0234456
ENSG00000081721	0.464945	6.72178	3.94856	0.0475684	0.105335
ENSG00000081791	-0.911352	5.13059	4.89471	0.0274827	0.0679436
ENSG00000081870	0.159911	6.93	0.723719	0.395417	0.529701
ENSG00000082068	0.518462	5.95983	3.66573	0.0562296	0.120074
ENSG00000082146	-1.11099	6.16629	13.8866	0.000221062	0.00125947
ENSG00000082153	-1.10253	8.08888	65.7837	5.73E-15	4.55E-13
ENSG00000082258	0.143697	5.66173	0.148903	0.699784	0.793051
ENSG00000082438	-0.331307	5.15552	0.82722	0.363605	0.497989
ENSG00000082515	0.479437	8.5236	17.0614	4.38E-05	0.000309217
ENSG00000082516	-1.23155	5.36315	8.485	0.00377427	0.0136714
ENSG00000082781	-0.439383	5.83172	1.55473	0.213142	0.33079
ENSG00000082898	-0.65318	5.77399	5.43043	0.0202672	0.0533103
ENSG00000082996	0.582555	5.42823	2.52412	0.112879	0.20603
ENSG00000083099	-0.387199	6.58175	3.12104	0.0780225	0.154971
ENSG00000083123	-0.634312	5.10598	2.74784	0.0981416	0.185382
ENSG00000083312	-0.322977	5.23054	0.744167	0.388827	0.522739
ENSG00000083444	-1.04254	6.3016	11.143	0.000919567	0.00412449
ENSG00000083457	0.345136	7.26678	4.08238	0.0439743	0.098618
ENSG00000083520	-0.447787	5.68255	2.13484	0.144742	0.247645
ENSG00000083635	0.149917	5.36645	0.19601	0.658191	0.761554
ENSG00000083642	0.117504	5.68811	0.187372	0.665338	0.767072
ENSG00000083845	0.41128	10.9129	21.5718	4.58E-06	4.44E-05
ENSG00000083896	0.786818	6.42431	14.4826	0.000162759	0.000967445
ENSG00000083937	0.190454	6.89074	0.850727	0.356882	0.490811
ENSG00000084070	-0.906287	5.12206	5.50866	0.0193917	0.0514642
ENSG00000084072	1.00433	6.63491	15.084	0.000119627	0.00074079
ENSG00000084073	-1.27359	6.77225	28.3471	1.66E-07	2.35E-06
ENSG00000084090	-1.13624	7.31697	27.749	2.22E-07	3.07E-06
ENSG00000084092	-0.589369	5.1946	2.04969	0.15299	0.258768
ENSG00000084093	-0.768756	6.51095	10.6225	0.00120919	0.00521175
ENSG00000084110	-0.289661	5.63992	0.553	0.457515	0.588249
ENSG00000084207	0.102428	12.1721	0.856757	0.355186	0.489153
ENSG00000084234	-0.270857	8.2723	3.65529	0.0565795	0.12073
ENSG00000084463	-1.11317	6.55894	27.9421	2.02E-07	2.82E-06
ENSG00000084623	-0.260161	9.82875	7.41797	0.00673008	0.0219998
ENSG00000084652	0.121422	8.46586	0.534147	0.465281	0.595516
ENSG00000084674	-0.832846	9.7398	23.2705	1.98E-06	2.14E-05
ENSG00000084693	-0.712169	5.08054	3.49114	0.0624023	0.130194
ENSG00000084733	-0.0971538	7.33733	0.347622	0.555783	0.679371
ENSG00000084754	-0.616214	7.8461	13.1878	0.000317014	0.00170437
ENSG00000085063	-0.808461	7.23317	9.8953	0.00177629	0.00725597
ENSG00000085224	-0.0405822	7.36613	0.0525487	0.818799	0.880746
ENSG00000085231	0.271702	6.96503	2.09988	0.148066	0.252106
ENSG00000085274	-0.500726	5.41066	1.94657	0.163703	0.272064
ENSG00000085377	-0.960343	6.25149	9.18633	0.00259094	0.00990787
ENSG00000085415	-0.46556	6.97974	6.18816	0.0132524	0.0380018
ENSG00000085449	-0.677991	5.4312	3.50598	0.0618506	0.129478
ENSG00000085563	-0.0954969	5.29061	0.0583642	0.80922	0.872717
ENSG00000085662	0.499549	7.06517	3.39382	0.0661543	0.136154
ENSG00000085719	-1.12453	5.45155	9.73089	0.00193834	0.00777131
ENSG00000085733	0.96041	8.0444	22.8173	2.48E-06	2.57E-05
ENSG00000085760	0.153046	6.21236	0.255905	0.613216	0.727613
ENSG00000085871	0.119772	7.39094	0.556785	0.455981	0.586678
ENSG00000085982	-0.550507	5.60783	2.33294	0.127424	0.225628
ENSG00000085998	-1.57805	5.56862	17.9206	2.84E-05	0.00021557
ENSG00000086061	-0.778341	9.05807	39.1532	9.77E-10	2.41E-08
ENSG00000086062	0.270573	6.20466	0.786064	0.375806	0.510418
ENSG00000086065	0.734214	6.44444	10.5141	0.00128031	0.00547217
ENSG00000086102	0.545295	5.33902	2.03695	0.154269	0.260228
ENSG00000086189	-0.33533	6.68777	2.07573	0.150412	0.255251
ENSG00000086232	-0.66662	7.46974	13.9867	0.00020997	0.00120359
ENSG00000086300	-0.805961	5.09365	5.01208	0.0257003	0.0644397
ENSG00000086475	-0.369235	6.53552	2.16749	0.141714	0.243873
ENSG00000086504	-0.273337	7.39042	2.1827	0.140328	0.24275
ENSG00000086589	-0.919922	5.3782	7.34496	0.00700386	0.022697
ENSG00000086598	0.414132	8.49955	7.90123	0.00517409	0.01777
ENSG00000086666	0.0731588	7.55994	0.226813	0.634148	0.743051
ENSG00000086696	-1.54446	6.36529	17.5738	3.38E-05	0.00025198
ENSG00000086712	-0.380525	5.53701	1.09024	0.297027	0.425869
ENSG00000086758	-0.44356	7.23965	4.63758	0.0318544	0.0763665
ENSG00000087008	-1.21376	5.13207	7.64401	0.00595004	0.0199006
ENSG00000087074	1.09305	6.83172	14.0073	0.000207757	0.00119333
ENSG00000087076	0.774196	5.56023	4.13724	0.0425848	0.0964628
ENSG00000087077	-0.292268	5.41105	0.724085	0.395298	0.529667
ENSG00000087086	-0.0285542	15.0776	0.103442	0.7479	0.826286
ENSG00000087087	-0.747324	5.88453	6.93019	0.00879144	0.0272956
ENSG00000087111	-1.43088	6.25911	19.1086	1.56E-05	0.000128605
ENSG00000087157	-1.28651	5.26881	9.80433	0.00186418	0.00752928
ENSG00000087191	-0.259218	8.56783	3.57633	0.0593046	0.125216
ENSG00000087206	0.0322348	5.36854	0.00888611	0.924943	0.955848
ENSG00000087263	0.164296	5.85732	0.247912	0.618813	0.732106
ENSG00000087269	0.0479167	5.70122	0.0217632	0.88279	0.92599
ENSG00000087274	-1.08526	6.46247	17.8017	3.01E-05	0.000226433
ENSG00000087302	0.405071	7.27187	5.32393	0.0215258	0.0559671
ENSG00000087338	-0.437199	5.3798	1.46838	0.226291	0.346704
ENSG00000087365	-0.678894	6.84771	12.8677	0.000374159	0.00195738
ENSG00000087460	0.350499	8.68001	9.39651	0.00231598	0.00906582
ENSG00000087470	-1.49033	6.07512	27.3423	2.71E-07	3.66E-06
ENSG00000087502	0.337632	6.74342	2.28119	0.131712	0.231401
ENSG00000087586	-0.815632	6.67234	4.65427	0.0315496	0.075854
ENSG00000087842	-0.174433	7.36388	0.635096	0.425948	0.56007
ENSG00000087884	0.225091	6.07558	0.633577	0.426501	0.560667
ENSG00000088035	-1.23706	5.40007	10.3383	0.00140488	0.00592363
ENSG00000088205	0.727907	8.18643	34.6952	7.97E-09	1.61E-07
ENSG00000088298	1.14127	6.64982	14.4188	0.000168169	0.000993308
ENSG00000088325	-0.644552	7.37262	2.97421	0.0853457	0.166117
ENSG00000088356	-0.125159	6.68023	0.225974	0.634775	0.743477
ENSG00000088448	0.0484891	6.78965	0.044661	0.832732	0.890812
ENSG00000088451	1.23296	5.13267	9.53506	0.00215116	0.00847959
ENSG00000088682	-0.358147	5.55101	0.841102	0.359614	0.493845
ENSG00000088766	-0.288326	6.33709	1.42491	0.233278	0.354957
ENSG00000088826	0.60195	6.465	3.85956	0.0501301	0.109543
ENSG00000088832	-0.672759	9.29688	42.6932	1.88E-10	5.24E-09
ENSG00000088833	-0.175746	8.4337	1.64414	0.200474	0.315744
ENSG00000088888	-0.829313	5.60188	6.25956	0.0127364	0.0367469
ENSG00000088930	-0.443377	8.22486	10.638	0.00119934	0.00517326
ENSG00000088986	-0.713548	9.06478	29.4798	9.64E-08	1.44E-06
ENSG00000088992	-0.470749	5.47013	1.57796	0.209761	0.326805
ENSG00000089006	-0.0161735	7.86366	0.0118123	0.913505	0.946809
ENSG00000089009	0.0816683	9.91263	1.21681	0.270626	0.39681
ENSG00000089022	-0.637816	5.87453	4.36356	0.037324	0.0867452
ENSG00000089048	0.459579	6.73919	6.89405	0.0089679	0.0277212
ENSG00000089053	-0.698597	7.57929	12.4834	0.000456708	0.00231188
ENSG00000089057	-1.21498	5.2495	9.66006	0.00201272	0.00801246
ENSG00000089063	-0.0683365	8.32879	0.245894	0.620244	0.733015
ENSG00000089123	-0.385572	5.32959	1.01234	0.314929	0.445299
ENSG00000089154	-0.600701	5.81648	3.0178	0.0830969	0.16264
ENSG00000089157	0.21561	10.0436	6.62035	0.0104284	0.0314248
ENSG00000089195	-0.326028	6.34813	1.63166	0.202188	0.317821
ENSG00000089220	-0.39089	9.69199	11.0229	0.000979462	0.00436531
ENSG00000089234	-0.414401	5.76081	1.41946	0.234173	0.355778
ENSG00000089248	-0.153774	8.18976	0.972002	0.324756	0.4561
ENSG00000089280	-1.14415	6.5321	25.0942	8.09E-07	9.97E-06
ENSG00000089289	0.628477	6.61371	4.67982	0.031089	0.0750077
ENSG00000089335	0.187434	5.07371	0.269557	0.603906	0.719447
ENSG00000089351	-0.881227	5.76118	7.1938	0.0076076	0.0242076
ENSG00000089597	-1.74036	6.94744	44.21	9.31E-11	2.88E-09
ENSG00000089685	-0.0828424	7.66217	0.0796582	0.777902	0.847457
ENSG00000089693	-0.25073	9.06774	4.14673	0.0423492	0.0960639
ENSG00000089737	-0.366869	7.02006	3.03591	0.0821814	0.161297
ENSG00000089818	-0.441284	6.01588	1.88255	0.170785	0.281011
ENSG00000090013	0.713205	7.55198	11.9653	0.0005981	0.00287261
ENSG00000090054	-0.175247	5.54552	0.296223	0.586552	0.70489
ENSG00000090060	-0.64418	6.81356	11.4205	0.000795094	0.00363869
ENSG00000090097	-0.879886	5.80171	6.66893	0.0101524	0.0307245
ENSG00000090263	0.43371	6.99358	4.77056	0.0295094	0.0719707
ENSG00000090266	0.18604	8.31727	2.23649	0.135546	0.23666
ENSG00000090273	-0.433517	9.27304	18.0865	2.61E-05	0.000201015
ENSG00000090316	-0.412593	6.44941	2.15678	0.142699	0.245119
ENSG00000090339	-1.33953	7.57768	12.6985	0.000408457	0.00210357
ENSG00000090382	-0.243579	8.45855	0.610498	0.435046	0.568052
ENSG00000090432	-1.33295	6.13083	15.1275	0.000116992	0.000726071
ENSG00000090487	-0.186307	7.34994	0.867534	0.35218	0.485888
ENSG00000090520	1.36037	9.13866	132.549	8.30E-27	3.11E-24
ENSG00000090581	0.147261	5.76417	0.238329	0.625673	0.736511
ENSG00000090615	1.21516	5.34358	12.0207	0.000581054	0.0028027
ENSG00000090621	-0.179253	6.4281	0.485126	0.4865	0.615118
ENSG00000090661	-1.62012	5.36746	20.7387	6.93E-06	6.46E-05
ENSG00000090686	0.0165992	6.22371	0.00344282	0.953239	0.974378
ENSG00000090857	-0.24852	5.24798	0.422293	0.516155	0.644078
ENSG00000090861	0.87554	7.67955	19.2351	1.47E-05	0.000122502
ENSG00000090863	0.482675	7.09173	5.04158	0.0252715	0.0635628
ENSG00000090889	-0.738169	5.8694	3.07698	0.0801458	0.158128
ENSG00000091039	-0.143468	6.04298	0.306389	0.580203	0.699792
ENSG00000091127	-1.18687	5.56237	12.2736	0.000509351	0.00252304
ENSG00000091136	-0.366868	6.7781	2.17663	0.140879	0.243104
ENSG00000091140	-0.428026	7.49351	4.92479	0.0270139	0.0670465
ENSG00000091164	0.427447	7.58721	6.11235	0.013824	0.0393497
ENSG00000091262	-0.695032	5.31625	3.98963	0.0464334	0.103147
ENSG00000091317	-0.797692	7.87937	26.0135	5.17E-07	6.52E-06
ENSG00000091409	-1.04517	5.74963	10.2677	0.00145827	0.00609397
ENSG00000091436	-0.484395	6.31535	2.89571	0.0895642	0.173131
ENSG00000091483	-0.540549	7.10789	5.65601	0.0178474	0.0481596
ENSG00000091513	-0.818646	11.5695	31.258	4.10E-08	6.75E-07
ENSG00000091527	1.27261	7.55247	51.1609	3.87E-12	1.72E-10
ENSG00000091542	-0.0852779	5.6273	0.0787813	0.779096	0.848593
ENSG00000091583	-0.81792	7.25306	10.1335	0.00156559	0.00647992
ENSG00000091592	0.0192356	4.97441	0.00255595	0.959703	0.978831
ENSG00000091640	0.178848	7.68173	1.18805	0.276355	0.403215
ENSG00000091651	-0.614942	6.31405	3.89016	0.0492332	0.10796
ENSG00000091732	-0.368489	7.10005	2.34819	0.12619	0.224502
ENSG00000091947	0.366311	5.72406	1.17663	0.278673	0.40586
ENSG00000092010	0.498538	8.25204	13.6632	0.000248024	0.00138642
ENSG00000092020	0.464177	5.51957	1.86971	0.172249	0.282761
ENSG00000092094	-0.101723	6.75661	0.154842	0.694152	0.78922
ENSG00000092108	0.384261	9.12411	10.2696	0.00145681	0.0060924
ENSG00000092140	-0.470647	6.27428	2.3488	0.126141	0.224486
ENSG00000092148	-0.482346	7.71801	5.71551	0.0172605	0.0468238
ENSG00000092199	-0.311799	9.56018	9.66138	0.00201131	0.00801246
ENSG00000092201	-0.782035	8.09218	29.216	1.09E-07	1.60E-06
ENSG00000092203	-0.406125	6.84964	3.14291	0.076991	0.153139
ENSG00000092208	0.192351	5.18471	0.29686	0.58615	0.704557
ENSG00000092330	-0.189661	5.85926	0.272095	0.602208	0.717728
ENSG00000092421	-0.93386	5.57369	6.90875	0.00889568	0.027564
ENSG00000092445	-0.42726	5.74314	1.51658	0.218836	0.337764
ENSG00000092531	-0.402175	6.4981	2.94989	0.0866292	0.168208
ENSG00000092621	0.19378	8.89737	1.22122	0.269761	0.396071
ENSG00000092820	-0.49719	8.23506	6.60141	0.0105381	0.0316537
ENSG00000092841	0.015214	11.0414	0.0217075	0.882939	0.92599
ENSG00000092847	0.01374	6.30545	0.00230853	0.961702	0.97945
ENSG00000092853	-1.44881	6.93783	20.8922	6.42E-06	6.04E-05
ENSG00000092871	-0.23291	5.5644	0.540353	0.462702	0.593514
ENSG00000092964	0.710889	7.60245	9.73393	0.00193521	0.0077643
ENSG00000092978	-0.0344985	5.37543	0.00940714	0.922781	0.953964
ENSG00000093000	-0.256395	5.92794	1.04638	0.306939	0.436083
ENSG00000093009	-1.48105	6.66612	15.7061	8.71E-05	0.000566111
ENSG00000093010	0.308316	7.17917	2.35345	0.125768	0.224087
ENSG00000093144	-0.335891	6.90365	2.63512	0.105284	0.195076
ENSG00000093167	0.281708	6.57463	1.41183	0.235433	0.357115
ENSG00000093183	-0.337709	5.96479	1.18273	0.277432	0.404576
ENSG00000093217	-0.13217	6.33934	0.212138	0.645338	0.752716
ENSG00000094631	0.0811791	5.66289	0.0622672	0.803071	0.867989
ENSG00000094804	-0.16629	6.94605	0.287787	0.591929	0.709836
ENSG00000094880	-0.619253	5.96779	3.83904	0.0507412	0.110449
ENSG00000094914	-0.650138	6.90379	7.49795	0.00644274	0.0212388
ENSG00000094916	-0.150263	8.09273	1.06118	0.303547	0.432903
ENSG00000094975	0.666701	5.66822	4.11044	0.0432577	0.097516
ENSG00000095002	-2.10892	5.87574	36.6151	3.22E-09	6.99E-08
ENSG00000095059	0.0477557	6.63209	0.0306501	0.861109	0.910269
ENSG00000095139	-0.304066	6.00729	1.12295	0.2899	0.418208
ENSG00000095209	-0.756388	5.84057	5.85504	0.0159613	0.043913
ENSG00000095261	-0.792339	6.14368	6.88139	0.00903057	0.027869
ENSG00000095319	-1.00007	5.57798	7.70365	0.00576009	0.0194503
ENSG00000095321	-1.37277	5.05421	10.1437	0.00155722	0.00645476
ENSG00000095380	1.37618	7.74306	62.8443	2.09E-14	1.51E-12
ENSG00000095485	-0.164202	5.0114	0.185175	0.667187	0.767908
ENSG00000095739	0.0593753	6.9937	0.0500172	0.823143	0.882903
ENSG00000095787	0.435239	5.73287	1.90563	0.168193	0.27813
ENSG00000095794	-0.519081	5.86402	2.93552	0.0873974	0.169466
ENSG00000095906	-0.37587	7.07731	3.25792	0.0718039	0.144661
ENSG00000096063	-1.3583	6.59706	31.1238	4.37E-08	7.16E-07
ENSG00000096080	-0.0928841	6.07058	0.150563	0.698197	0.79189
ENSG00000096092	-0.293719	6.6491	2.17342	0.141172	0.243386
ENSG00000096384	-0.806115	11.3608	70.5915	7.06E-16	6.98E-14
ENSG00000096401	-0.211271	6.91674	1.05392	0.305204	0.434386
ENSG00000096696	-0.693605	6.87794	7.77285	0.00554751	0.0188341
ENSG00000096746	-0.592638	6.9266	7.95785	0.00501767	0.0173173
ENSG00000097007	0.195098	5.05705	0.228339	0.633009	0.74249
ENSG00000097021	-0.339571	7.40948	2.3083	0.129446	0.228174
ENSG00000097033	-0.235994	6.40656	0.892818	0.345265	0.477752
ENSG00000099194	-0.764863	8.92199	24.8477	9.13E-07	1.10E-05
ENSG00000099203	-0.677658	5.5953	4.72758	0.0302468	0.0732298
ENSG00000099204	-0.860045	6.38139	10.2428	0.00147764	0.00616121
ENSG00000099246	-0.404605	6.58149	3.02171	0.0828985	0.162364
ENSG00000099250	-1.08323	6.8511	10.4047	0.00135641	0.00573648
ENSG00000099256	-0.589478	5.38163	2.27431	0.132294	0.232133
ENSG00000099284	-0.587726	6.23197	3.38805	0.0663843	0.136478
ENSG00000099290	-0.485472	5.11872	1.77312	0.183727	0.296758
ENSG00000099341	0.158126	9.45273	2.7888	0.0956792	0.181645
ENSG00000099399	-0.195015	5.86725	0.239705	0.624678	0.736275
ENSG00000099622	0.104807	5.97758	0.187572	0.66517	0.767072
ENSG00000099624	0.214041	7.3108	2.14766	0.143544	0.24582
ENSG00000099783	-0.716595	8.19268	23.6601	1.63E-06	1.82E-05
ENSG00000099795	0.560789	7.67386	17.4021	3.69E-05	0.000268074
ENSG00000099797	-0.428207	8.40894	9.95232	0.00172337	0.00708091
ENSG00000099800	0.167754	8.12307	1.81754	0.178341	0.290307
ENSG00000099804	-0.297171	6.83097	1.63074	0.202314	0.317931
ENSG00000099810	-1.21665	5.50164	11.6198	0.00071632	0.00334065
ENSG00000099817	-0.537021	8.18617	14.2592	0.000182527	0.00106696
ENSG00000099849	-0.441214	6.12465	1.74269	0.187526	0.300737
ENSG00000099899	-0.566117	5.36227	2.09582	0.148457	0.252619
ENSG00000099901	0.0170877	10.1498	0.0255514	0.873078	0.918781
ENSG00000099917	-0.27804	5.12435	0.533889	0.465389	0.595516
ENSG00000099937	-1.71681	6.95915	27.2079	2.89E-07	3.87E-06
ENSG00000099940	-0.400898	6.36072	2.65638	0.103894	0.193193
ENSG00000099942	-0.247184	6.94772	1.20537	0.272888	0.399295
ENSG00000099956	-0.86694	7.47428	38.6706	1.22E-09	2.93E-08
ENSG00000099968	-0.53348	5.69984	2.79761	0.0951581	0.180839
ENSG00000099977	-0.0332379	6.84998	0.0433459	0.835177	0.891766
ENSG00000099995	-0.62445	5.35106	3.4914	0.0623926	0.130194
ENSG00000100023	-0.749243	5.35417	4.01681	0.045698	0.101835
ENSG00000100028	-0.0946356	8.91895	0.919461	0.338175	0.470021
ENSG00000100030	-0.731278	6.35284	7.21693	0.00751182	0.0239744
ENSG00000100056	-0.624425	5.18144	2.58159	0.108873	0.200604
ENSG00000100058	0.48182	6.51898	3.63059	0.0574173	0.122147
ENSG00000100075	-1.36877	8.78779	74.546	1.28E-16	1.50E-14
ENSG00000100079	0.335153	6.54556	0.675298	0.411682	0.545903
ENSG00000100083	-0.533367	5.42	1.98807	0.159292	0.266941
ENSG00000100099	-0.23231	5.05288	0.347147	0.556053	0.679553
ENSG00000100104	-0.406839	5.57827	1.61308	0.204771	0.32045
ENSG00000100106	-1.16798	5.23545	9.9733	0.0017043	0.00701282
ENSG00000100109	-0.839188	5.32736	4.83096	0.0285045	0.0700664
ENSG00000100116	0.237517	7.42899	1.00882	0.315771	0.446265
ENSG00000100124	-0.013993	5.56892	0.00121838	0.972172	0.983775
ENSG00000100129	-0.537978	8.1625	12.8683	0.000374035	0.00195738
ENSG00000100138	0.510245	9.21428	24.4712	1.10E-06	1.30E-05
ENSG00000100154	0.318768	5.10531	0.780151	0.377606	0.51218
ENSG00000100162	-0.334412	6.92022	1.30248	0.254419	0.378868
ENSG00000100196	0.696387	6.69028	5.4754	0.019759	0.0522422
ENSG00000100201	-0.388383	6.91254	3.32107	0.0691168	0.140759
ENSG00000100209	0.737669	5.16156	5.21843	0.0228527	0.0587655
ENSG00000100211	0.108513	5.70049	0.103544	0.747779	0.826286
ENSG00000100216	-0.184899	8.32551	2.10527	0.147548	0.251453
ENSG00000100219	0.457437	9.68819	12.5405	0.000443362	0.00224836
ENSG00000100220	-0.214395	8.50789	1.89339	0.169562	0.279704
ENSG00000100221	0.0478047	5.56531	0.0178429	0.893802	0.932915
ENSG00000100225	-0.648135	7.95178	15.1804	0.000113872	0.000709839
ENSG00000100227	-0.73866	5.87182	4.57104	0.0331003	0.0786567
ENSG00000100234	-1.22696	7.12884	18.4121	2.22E-05	0.000174479
ENSG00000100239	-0.584133	6.11353	5.04495	0.0252231	0.0634798
ENSG00000100243	-1.36733	8.28232	62.4257	2.51E-14	1.74E-12
ENSG00000100258	-1.50532	5.37397	18.5663	2.05E-05	0.000163535
ENSG00000100263	-0.364806	6.95488	2.29356	0.130672	0.229789
ENSG00000100266	-0.342209	5.92048	1.22643	0.268745	0.395081
ENSG00000100280	-1.0968	6.25589	14.4958	0.000161661	0.000961933
ENSG00000100281	-0.788529	5.90644	6.35843	0.0120559	0.0351436
ENSG00000100284	-0.0507165	6.28774	0.0273171	0.868805	0.915482
ENSG00000100294	-0.177476	5.51419	0.245264	0.620692	0.733391
ENSG00000100296	-0.136087	7.26019	0.376377	0.539885	0.66572
ENSG00000100297	-2.6541	7.07185	53.8581	1.14E-12	5.46E-11
ENSG00000100300	0.722498	5.24874	3.60828	0.0581855	0.123384
ENSG00000100304	-0.98395	4.98209	6.01876	0.0145648	0.0409518
ENSG00000100316	0.0335199	11.2276	0.141333	0.707151	0.797866
ENSG00000100319	-0.0157618	6.03402	0.00371481	0.951429	0.97339
ENSG00000100320	-0.558588	5.59582	2.5053	0.114225	0.208015
ENSG00000100321	-0.502588	5.30718	1.63285	0.202023	0.317715
ENSG00000100325	-0.545266	6.64864	4.4786	0.0349165	0.0820647
ENSG00000100335	-1.40572	6.10184	19.1105	1.56E-05	0.000128605
ENSG00000100345	-1.09402	6.63454	17.7622	3.07E-05	0.000230672
ENSG00000100347	-0.196879	6.77139	0.625442	0.429484	0.563404
ENSG00000100348	-0.263734	8.20096	2.98565	0.0847492	0.165127
ENSG00000100353	-0.0395279	8.43008	0.0722953	0.788157	0.855979
ENSG00000100354	-0.343243	6.16501	1.73911	0.187979	0.301119
ENSG00000100359	-0.754167	4.98317	3.31257	0.069472	0.141193
ENSG00000100372	-0.435687	5.90576	1.62397	0.203252	0.318871
ENSG00000100376	-0.42545	5.92513	1.76911	0.184222	0.297046
ENSG00000100380	-0.359696	8.37367	9.97997	0.00169828	0.00699314
ENSG00000100387	-0.155293	8.8492	2.08024	0.149971	0.254656
ENSG00000100395	-0.655413	5.38516	2.5263	0.112724	0.205813
ENSG00000100401	-1.13947	5.771	9.8424	0.00182687	0.0074035
ENSG00000100410	-0.223914	5.68385	0.526998	0.468281	0.598264
ENSG00000100412	-0.864401	7.08409	15.1779	0.000114022	0.000709988
ENSG00000100413	-1.35002	6.32559	19.4106	1.34E-05	0.000113604
ENSG00000100416	-0.760731	6.3699	6.35494	0.0120792	0.0351936
ENSG00000100417	0.0226039	5.97576	0.00456339	0.946174	0.97013
ENSG00000100418	0.791534	6.41535	12.22	0.000523749	0.0025816
ENSG00000100422	-1.10399	5.42692	8.36079	0.00403553	0.014464
ENSG00000100426	0.465298	5.06237	1.44811	0.229518	0.350842
ENSG00000100439	0.0272874	5.61892	0.00549131	0.940964	0.966785
ENSG00000100442	-0.354266	7.03472	4.20912	0.0408341	0.0934751
ENSG00000100462	-0.734538	7.26865	10.2696	0.00145681	0.0060924
ENSG00000100473	-1.73769	7.39612	55.5396	5.37E-13	2.79E-11
ENSG00000100478	-0.0036637	5.00047	4.96E-05	0.994383	0.996862
ENSG00000100479	-2.05635	5.1046	23.8796	1.47E-06	1.67E-05
ENSG00000100504	-0.715822	5.58726	3.938	0.0478649	0.105784
ENSG00000100519	-0.366075	7.03791	3.21407	0.0737358	0.147785
ENSG00000100526	0.123121	6.83991	0.13768	0.710788	0.799086
ENSG00000100528	0.0381235	6.97736	0.0376153	0.846313	0.899343
ENSG00000100554	1.18154	6.26565	14.5868	0.000154288	0.000925891
ENSG00000100564	0.433134	5.54475	1.32871	0.249698	0.373222
ENSG00000100567	0.152768	8.64166	2.10913	0.147178	0.25103
ENSG00000100568	-0.406552	6.45362	3.01148	0.083419	0.163157
ENSG00000100575	0.980096	5.9304	13.2322	0.000309822	0.00167691
ENSG00000100577	-0.174771	5.21268	0.16835	0.681794	0.779094
ENSG00000100591	0.121808	7.44943	0.402102	0.526355	0.652898
ENSG00000100592	0.896758	5.84044	7.99919	0.00490655	0.0170277
ENSG00000100600	-0.617526	7.48306	7.92332	0.00511248	0.0175798
ENSG00000100601	0.359609	4.93733	0.748073	0.387587	0.521642
ENSG00000100603	0.365625	7.0621	3.29406	0.0702525	0.142249
ENSG00000100612	-0.657322	6.64455	6.06873	0.0141643	0.0400457
ENSG00000100632	0.224854	6.47778	1.28721	0.257218	0.382026
ENSG00000100644	-1.52466	7.28749	47.6188	1.94E-11	7.11E-10
ENSG00000100650	-0.527069	7.30712	9.64553	0.00202834	0.00806088
ENSG00000100664	0.61939	9.92228	27.4214	2.61E-07	3.55E-06
ENSG00000100711	-0.228271	6.3759	0.655446	0.418636	0.553656
ENSG00000100714	-1.55918	5.37684	14.0123	0.000207223	0.00119148
ENSG00000100722	-0.839903	5.90678	6.48102	0.0112638	0.0332829
ENSG00000100744	0.0996781	5.47547	0.0839687	0.772134	0.843219
ENSG00000100749	-0.945848	6.5849	10.7119	0.00115357	0.00499881
ENSG00000100764	-0.161528	6.96158	1.14402	0.285426	0.413343
ENSG00000100804	-0.191552	10.5532	4.9747	0.0262546	0.0655375
ENSG00000100811	-0.222186	5.934	0.561964	0.453895	0.58493
ENSG00000100813	0.0830884	6.13985	0.105264	0.745765	0.825223
ENSG00000100814	0.331026	6.12812	1.1155	0.291504	0.419984
ENSG00000100815	0.304622	5.71161	1.02248	0.31252	0.442894
ENSG00000100823	-0.307995	8.95728	6.96693	0.00861569	0.0268685
ENSG00000100836	0.271492	5.83454	1.49898	0.221523	0.341443
ENSG00000100852	-0.5371	8.56329	10.9426	0.00102166	0.00451409
ENSG00000100865	-1.0348	5.72155	9.58163	0.00209848	0.00830685
ENSG00000100883	0.671969	6.55056	6.52033	0.0110214	0.0327557
ENSG00000100888	-0.0507923	5.39084	0.0191184	0.890095	0.929908
ENSG00000100889	0.733296	6.10666	4.83851	0.0283815	0.0698248
ENSG00000100897	-0.8722	5.86689	6.81554	0.00936393	0.0287245
ENSG00000100902	0.139307	6.98414	1.45438	0.228513	0.349633
ENSG00000100906	0.797338	8.25502	12.4013	0.000476624	0.0023976
ENSG00000100908	1.48912	5.17343	14.7117	0.000144725	0.000875033
ENSG00000100911	0.403268	9.16309	10.5545	0.00125334	0.00537322
ENSG00000100934	-1.67889	6.00765	29.3789	1.01E-07	1.51E-06
ENSG00000100938	0.337018	6.13922	1.01396	0.314543	0.444865
ENSG00000100941	-0.0392296	7.18224	0.044349	0.833309	0.891042
ENSG00000100949	0.00545564	5.80499	0.000255967	0.987243	0.992178
ENSG00000100979	-0.779683	6.53301	7.25446	0.00735913	0.0236037
ENSG00000100982	-0.20604	5.8727	0.400713	0.52707	0.653641
ENSG00000100983	-0.528771	7.77815	6.58759	0.0106189	0.0318624
ENSG00000100991	-0.273889	6.63738	1.21515	0.270953	0.397083
ENSG00000100994	-1.02466	5.69914	8.00641	0.0048874	0.0169927
ENSG00000100997	-0.769825	7.53684	14.1279	0.000195264	0.00113335
ENSG00000101003	-2.34351	5.53458	40.3367	5.62E-10	1.46E-08
ENSG00000101019	-0.903949	6.40684	11.1924	0.000896054	0.00403834
ENSG00000101040	0.0393992	5.65095	0.016025	0.899326	0.935386
ENSG00000101052	0.270829	5.76958	0.652349	0.419737	0.554336
ENSG00000101057	-1.6549	6.87675	23.4316	1.83E-06	2.00E-05
ENSG00000101076	-0.218577	5.63923	0.517465	0.47233	0.601605
ENSG00000101079	-0.312261	5.24146	0.648526	0.421101	0.555386
ENSG00000101084	-0.483379	8.54029	16.3526	6.27E-05	0.000422654
ENSG00000101109	-0.720041	6.04945	5.01867	0.0256039	0.0642551
ENSG00000101126	0.965606	5.75884	10.0717	0.00161769	0.00668083
ENSG00000101132	0.678071	7.55343	30.2514	6.65E-08	1.04E-06
ENSG00000101138	-0.756985	6.52903	6.90839	0.00889745	0.027564
ENSG00000101146	0.0759162	7.13992	0.100963	0.750837	0.828393
ENSG00000101150	-0.356922	7.15223	2.75837	0.0975019	0.184421
ENSG00000101152	-0.805861	4.96869	4.2881	0.0389977	0.0900033
ENSG00000101158	-0.407826	7.87876	5.46279	0.0199002	0.0525167
ENSG00000101161	-0.407279	7.31158	4.54057	0.0336877	0.0796756
ENSG00000101166	0.23071	5.55448	0.564501	0.452878	0.584021
ENSG00000101181	-0.428674	5.62695	1.3593	0.244329	0.367047
ENSG00000101182	0.047369	10.8327	0.314854	0.57502	0.695485
ENSG00000101189	-0.705509	5.73513	5.74691	0.0169588	0.0461388
ENSG00000101191	0.0769252	5.5329	0.0484244	0.825936	0.885224
ENSG00000101193	-0.609365	6.13442	4.44002	0.0357052	0.0833962
ENSG00000101194	0.137449	6.33018	0.197655	0.656852	0.760942
ENSG00000101220	-1.37818	6.25716	34.8289	7.48E-09	1.52E-07
ENSG00000101224	-0.605388	5.56455	2.27008	0.132653	0.232474
ENSG00000101236	-0.230117	5.70446	0.353276	0.552588	0.676936
ENSG00000101246	-0.715998	5.98796	4.82526	0.0285979	0.0702346
ENSG00000101247	-0.338512	5.68913	1.15541	0.283044	0.410524
ENSG00000101255	2.63451	8.79597	111.812	2.67E-23	7.91E-21
ENSG00000101266	-0.240324	6.7998	1.31113	0.25285	0.377131
ENSG00000101290	-0.382258	7.49104	4.31712	0.0383449	0.0886785
ENSG00000101294	0.409537	8.45257	8.23331	0.00432296	0.0152948
ENSG00000101310	1.12165	7.40928	23.0882	2.17E-06	2.29E-05
ENSG00000101337	-0.815048	6.46515	8.61224	0.00352449	0.0128995
ENSG00000101343	-0.880444	5.3213	5.50724	0.0194071	0.0514811
ENSG00000101346	-0.657325	5.72412	3.704	0.0549653	0.117687
ENSG00000101350	-0.424348	5.9178	1.66108	0.198175	0.312824
ENSG00000101361	-0.588927	9.17117	23.7745	1.55E-06	1.74E-05
ENSG00000101363	-0.447999	6.97136	3.53982	0.0606116	0.127307
ENSG00000101365	-0.338184	8.71222	6.79402	0.00947557	0.0290038
ENSG00000101367	-1.00938	7.84225	33.72	1.27E-08	2.48E-07
ENSG00000101384	-0.510925	5.97758	2.02137	0.15585	0.262031
ENSG00000101391	0.0898631	7.20043	0.134644	0.713852	0.800931
ENSG00000101407	-0.810103	5.42683	4.96116	0.0264583	0.0659876
ENSG00000101412	-2.59137	5.46712	38.5718	1.28E-09	3.06E-08
ENSG00000101417	-0.693583	5.22414	2.89248	0.0897426	0.173357
ENSG00000101439	0.0305961	9.06434	0.0531887	0.817718	0.880103
ENSG00000101444	-0.828635	8.88952	33.0435	1.75E-08	3.24E-07
ENSG00000101447	-1.15281	6.30627	8.30149	0.00416672	0.014854
ENSG00000101457	0.00645668	6.38764	0.000777003	0.977775	0.986488
ENSG00000101464	-0.405488	6.67887	2.40868	0.121426	0.218094
ENSG00000101473	-0.345875	5.95832	1.19214	0.275531	0.402434
ENSG00000101474	-0.812667	8.10654	20.8435	6.58E-06	6.16E-05
ENSG00000101546	-0.300937	5.09116	0.575566	0.448486	0.581119
ENSG00000101557	-0.594811	7.09412	8.7295	0.00330927	0.012183
ENSG00000101558	0.0485989	8.96071	0.173993	0.676803	0.775379
ENSG00000101577	0.708766	6.09149	5.5954	0.0184665	0.0496409
ENSG00000101596	-0.329963	5.17198	0.790057	0.374598	0.509326
ENSG00000101608	0.158707	10.0869	1.94383	0.163999	0.272396
ENSG00000101654	0.292824	6.18089	1.51567	0.218974	0.337884
ENSG00000101745	0.724865	6.47725	9.22147	0.00254276	0.00977008
ENSG00000101782	0.0597508	5.17637	0.0281363	0.866871	0.913785
ENSG00000101811	-1.0817	6.30181	9.85575	0.00181397	0.00736712
ENSG00000101843	0.715435	6.36809	7.35186	0.0069775	0.0226246
ENSG00000101844	-0.289773	5.00962	0.472809	0.492082	0.619971
ENSG00000101856	-0.195415	7.63478	1.10348	0.294114	0.42277
ENSG00000101882	1.0572	5.7897	12.0872	0.00056127	0.00272482
ENSG00000101928	-0.0119493	6.37099	0.00184679	0.965743	0.981448
ENSG00000101940	-0.699276	6.74442	6.36423	0.0120171	0.0350853
ENSG00000101945	-1.71285	5.22862	18.2617	2.39E-05	0.000186873
ENSG00000101972	0.134752	5.27631	0.15955	0.689776	0.785611
ENSG00000102024	-1.27523	6.72043	24.002	1.38E-06	1.58E-05
ENSG00000102030	-0.148108	6.41909	0.55082	0.458403	0.589121
ENSG00000102038	-0.698996	7.10942	10.6733	0.00117725	0.00508967
ENSG00000102054	-0.744352	7.95915	16.1883	6.82E-05	0.000455607
ENSG00000102078	-1.10077	5.18964	6.79564	0.00946713	0.0289937
ENSG00000102096	-0.816463	5.51512	5.0923	0.0245517	0.0621689
ENSG00000102100	-0.425213	6.05849	2.33588	0.127185	0.225559
ENSG00000102103	0.440835	8.57715	12.3197	0.000497275	0.00247714
ENSG00000102144	-0.243153	8.32013	2.41539	0.12091	0.217307
ENSG00000102158	1.09936	5.89463	11.9075	0.000616408	0.00294547
ENSG00000102172	-0.640927	8.45384	23.7127	1.59E-06	1.78E-05
ENSG00000102178	-0.869209	5.82069	5.79268	0.0165289	0.0452756
ENSG00000102189	-0.0948784	6.55452	0.21461	0.643421	0.751258
ENSG00000102225	-0.631882	6.31884	4.85985	0.0280368	0.0690976
ENSG00000102226	-0.777213	6.63356	7.32112	0.00709571	0.0229418
ENSG00000102241	-0.735221	6.35089	7.47574	0.00652125	0.0214542
ENSG00000102309	-0.0380523	6.73761	0.0400497	0.841482	0.895523
ENSG00000102316	-0.144354	6.62056	0.220184	0.639146	0.747508
ENSG00000102317	-0.121881	9.70284	1.47738	0.224875	0.345193
ENSG00000102393	-0.43588	6.92919	2.53461	0.112135	0.204938
ENSG00000102401	1.38656	5.69381	15.3209	0.000105993	0.000669625
ENSG00000102409	0.76845	5.40899	4.35913	0.0374201	0.0868609
ENSG00000102471	-0.670692	6.02312	4.79425	0.029111	0.071202
ENSG00000102531	0.487832	6.10618	2.54127	0.111667	0.204281
ENSG00000102554	-1.42105	5.33578	11.8624	0.00063108	0.00300283
ENSG00000102580	2.25894	7.16527	78.0712	2.84E-17	3.72E-15
ENSG00000102710	-0.865993	5.4039	6.06012	0.0142325	0.0402183
ENSG00000102738	0.286453	5.50207	0.760481	0.383682	0.518173
ENSG00000102743	-0.463723	5.23465	1.36532	0.243288	0.36568
ENSG00000102753	-1.22709	6.05693	15.1418	0.000116139	0.000722374
ENSG00000102760	0.742838	5.3325	3.26877	0.0713341	0.144076
ENSG00000102804	-0.304124	6.86433	1.7927	0.18133	0.294198
ENSG00000102805	-1.83011	5.1771	27.5658	2.43E-07	3.32E-06
ENSG00000102858	-0.733374	5.34869	3.44092	0.0643091	0.132891
ENSG00000102897	0.23405	5.62181	0.451333	0.502076	0.630142
ENSG00000102898	0.0329042	9.21693	0.104517	0.746638	0.825417
ENSG00000102900	-0.314984	6.84351	1.44808	0.229522	0.350842
ENSG00000102901	-0.171075	5.33782	0.243211	0.622157	0.734506
ENSG00000102910	-0.163656	5.28223	0.180747	0.670952	0.770931
ENSG00000102967	-1.20928	5.4955	9.05688	0.00277663	0.0105392
ENSG00000102974	-0.943505	6.42007	13.1352	0.000325757	0.00174637
ENSG00000102977	-1.15133	6.17369	17.3201	3.84E-05	0.000276869
ENSG00000102978	0.0614867	8.20897	0.168443	0.681711	0.779094
ENSG00000103005	-0.900105	6.49245	8.83213	0.00313192	0.0116675
ENSG00000103018	-0.707304	8.30354	24.3124	1.19E-06	1.39E-05
ENSG00000103024	0.47813	5.346	1.79247	0.181358	0.294198
ENSG00000103035	0.126578	8.74368	1.21239	0.271497	0.397672
ENSG00000103042	-0.98359	5.08795	5.34114	0.021317	0.0555268
ENSG00000103043	-0.546942	5.97723	2.41642	0.120831	0.217234
ENSG00000103051	-0.917423	6.24435	8.48904	0.00376607	0.0136537
ENSG00000103061	0.0113809	5.4225	0.000934889	0.975622	0.985168
ENSG00000103064	-0.652627	5.24001	3.54418	0.0604539	0.127071
ENSG00000103111	-0.279576	5.21378	0.489889	0.484369	0.613207
ENSG00000103121	0.22438	7.59067	2.39818	0.122239	0.219414
ENSG00000103152	0.0227402	5.68575	0.00545277	0.941171	0.966785
ENSG00000103187	-0.787962	5.93458	3.99693	0.0462345	0.102788
ENSG00000103194	-1.1962	6.77207	22.3133	3.17E-06	3.20E-05
ENSG00000103202	-0.776479	7.41798	27.0534	3.12E-07	4.12E-06
ENSG00000103254	0.307731	5.45532	0.907763	0.341263	0.473145
ENSG00000103266	-0.3912	6.17796	2.37838	0.123787	0.221628
ENSG00000103274	-0.329793	6.22118	1.21967	0.270066	0.396298
ENSG00000103275	-0.500117	7.80049	12.2153	0.000525039	0.00258569
ENSG00000103342	-0.44715	7.00557	4.74757	0.0299014	0.0725808
ENSG00000103353	-0.100678	5.28001	0.0718456	0.788801	0.856513
ENSG00000103363	0.49347	8.87144	19.1225	1.55E-05	0.000128277
ENSG00000103365	-0.277043	5.62228	0.573304	0.449379	0.581373
ENSG00000103381	0.0287894	5.6835	0.00666349	0.93498	0.962862
ENSG00000103415	-0.560838	5.54174	2.16129	0.142283	0.244478
ENSG00000103423	-0.263197	6.57235	0.78717	0.375471	0.510267
ENSG00000103429	-0.436675	5.67333	1.5282	0.217081	0.335701
ENSG00000103485	-0.345232	8.07467	5.3717	0.0209515	0.0547267
ENSG00000103502	-0.768445	5.25163	3.8016	0.0518764	0.112525
ENSG00000103507	-0.576157	6.1471	3.08853	0.0795834	0.157386
ENSG00000103512	-0.488697	5.5455	3.48337	0.0626932	0.130466
ENSG00000103550	-0.247737	5.85321	0.936742	0.333681	0.465614
ENSG00000103591	-0.321586	6.55326	1.49564	0.222037	0.341862
ENSG00000103653	-0.038023	5.39182	0.0122168	0.912043	0.945642
ENSG00000103657	-0.529789	5.26145	1.76604	0.184603	0.297574
ENSG00000103671	0.266055	6.17304	0.810233	0.368573	0.503487
ENSG00000103707	-0.704286	5.46682	4.24233	0.040051	0.0919816
ENSG00000103769	0.813887	6.77823	17.0874	4.32E-05	0.000305549
ENSG00000103811	-0.726387	6.10218	4.45215	0.0354553	0.0829156
ENSG00000103855	-1.21012	5.59379	11.605	0.000721899	0.00335832
ENSG00000103876	-1.00485	6.32021	8.85302	0.00309704	0.0115452
ENSG00000103932	-0.140516	5.69829	0.151222	0.69757	0.791498
ENSG00000103966	-0.956363	5.61882	7.03691	0.00829087	0.0260286
ENSG00000103978	-0.204658	6.37478	0.543758	0.461296	0.592148
ENSG00000103994	-0.360097	6.46767	2.30911	0.129379	0.228174
ENSG00000104064	0.231008	5.82451	0.501058	0.479433	0.607958
ENSG00000104067	-0.797908	5.54545	6.46053	0.0113924	0.0335747
ENSG00000104129	0.0922989	5.25089	0.0801456	0.777241	0.847065
ENSG00000104131	0.915995	6.32193	17.4953	3.52E-05	0.000258399
ENSG00000104142	-0.702186	5.15809	2.8154	0.0941163	0.179404
ENSG00000104147	-0.354336	5.52675	0.949849	0.330325	0.46221
ENSG00000104164	-0.0683317	5.34641	0.043645	0.834618	0.891766
ENSG00000104218	-0.468963	5.00411	1.62882	0.202581	0.317994
ENSG00000104231	1.67129	5.80948	25.1424	7.90E-07	9.76E-06
ENSG00000104267	-0.871882	5.79104	4.94151	0.0267571	0.0664676
ENSG00000104320	0.0675638	5.74511	0.0374114	0.846724	0.899343
ENSG00000104325	0.164788	6.11827	0.317977	0.57313	0.694072
ENSG00000104331	-0.447556	5.0393	1.48983	0.222936	0.342777
ENSG00000104341	-0.801522	9.04942	28.5909	1.48E-07	2.11E-06
ENSG00000104388	0.382907	7.49925	6.74386	0.00974121	0.0296396
ENSG00000104408	-0.0245364	7.705	0.0245223	0.875639	0.920443
ENSG00000104412	1.4819	5.23681	15.6712	8.87E-05	0.000574929
ENSG00000104442	-1.13315	5.21445	9.73992	0.00192906	0.00775068
ENSG00000104472	-0.191766	5.35872	0.36569	0.545693	0.669947
ENSG00000104522	-0.47745	6.39521	2.71344	0.100263	0.188105
ENSG00000104529	-0.144444	7.17356	1.07847	0.333617	0.465614
ENSG00000104549	-0.888474	6.88221	15.8635	8.04E-05	0.000527986
ENSG00000104611	-0.192516	5.59756	0.310033	0.57796	0.698141
ENSG00000104613	-0.173421	6.47579	0.411711	0.521456	0.648967
ENSG00000104626	-0.866322	5.17419	5.54741	0.0189726	0.0506866
ENSG00000104635	-0.436931	7.27338	3.44674	0.0640848	0.132476
ENSG00000104660	-0.282527	7.07196	2.33369	0.127363	0.22559
ENSG00000104671	-0.235314	6.30038	0.985238	0.321487	0.452752
ENSG00000104679	-0.786722	6.36326	7.50085	0.00643257	0.0212245
ENSG00000104687	-0.335781	5.74338	1.18844	0.276277	0.403215
ENSG00000104691	-0.0810419	4.99679	0.0434738	0.834938	0.891766
ENSG00000104695	-0.114216	6.11167	0.147547	0.701087	0.794048
ENSG00000104714	0.771633	5.0216	5.11432	0.0242459	0.0615052
ENSG00000104738	-2.60589	7.11631	64.9119	8.40E-15	6.57E-13
ENSG00000104760	-0.57101	8.29725	3.20724	0.0740415	0.148267
ENSG00000104763	-0.0584174	7.81501	0.106439	0.7444	0.824157
ENSG00000104765	-0.509588	5.84192	2.62773	0.105771	0.195851
ENSG00000104805	-1.27325	5.31264	15.8209	8.21E-05	0.000538928
ENSG00000104823	-0.106585	9.6161	1.12714	0.289004	0.417237
ENSG00000104824	0.751925	6.42253	18.1878	2.48E-05	0.00019287
ENSG00000104852	-1.02305	5.43955	10.1643	0.0015403	0.00638936
ENSG00000104853	-1.24427	6.18944	22.4529	2.96E-06	3.01E-05
ENSG00000104870	-0.404733	7.17939	3.76401	0.0530437	0.114577
ENSG00000104872	0.792839	7.52312	20.4371	8.05E-06	7.34E-05
ENSG00000104884	-0.379977	5.1418	0.998695	0.318209	0.449147
ENSG00000104886	-0.4702	6.64723	3.24326	0.0724433	0.145585
ENSG00000104889	-0.202443	6.56425	0.555918	0.456332	0.586995
ENSG00000104904	0.740905	9.56539	55.8124	4.76E-13	2.55E-11
ENSG00000104907	0.224985	5.43683	0.360997	0.548281	0.672684
ENSG00000104915	-0.868227	5.2914	7.15849	0.00775613	0.0246245
ENSG00000104957	0.42919	5.02654	1.10697	0.293353	0.422
ENSG00000104960	-0.470019	6.47217	3.52773	0.0610512	0.128047
ENSG00000104964	-0.993125	5.207	11.2713	0.000859729	0.00389961
ENSG00000104969	-1.1153	6.01132	13.1936	0.000316073	0.00170093
ENSG00000104979	0.0471964	7.47338	0.111328	0.768329	0.840269
ENSG00000104980	1.27789	6.13587	24.4624	1.10E-06	1.30E-05
ENSG00000105011	-1.9992	6.12797	27.2752	2.80E-07	3.76E-06
ENSG00000105053	-0.382763	6.14295	1.55699	0.21281	0.330456
ENSG00000105058	-0.368197	7.32699	2.68815	0.101855	0.190037
ENSG00000105171	-0.501519	7.33662	6.76907	0.00960676	0.0293256
ENSG00000105173	-2.50508	5.72613	30.0086	7.47E-08	1.15E-06
ENSG00000105185	0.221881	8.82579	3.87957	0.0495416	0.10851
ENSG00000105193	0.408276	10.2082	19.7791	1.12E-05	9.68E-05
ENSG00000105197	-0.0685878	8.06492	0.220647	0.638794	0.747251
ENSG00000105202	-0.463141	7.26361	5.96036	0.0150479	0.0419536
ENSG00000105220	-0.745538	8.34167	27.6267	2.36E-07	3.24E-06
ENSG00000105223	-1.01311	6.65619	17.4386	3.62E-05	0.000264519
ENSG00000105229	-0.930412	5.29761	5.13957	0.0239001	0.0607912
ENSG00000105248	-0.521073	4.9487	1.77573	0.183406	0.296579
ENSG00000105254	0.137983	8.42649	0.921164	0.337728	0.469633
ENSG00000105258	0.19906	7.08914	1.35865	0.24444	0.367047
ENSG00000105281	-0.0389307	7.0208	0.0240472	0.87684	0.921362
ENSG00000105323	-1.21088	5.57895	19.803	1.10E-05	9.61E-05
ENSG00000105341	-0.492827	7.36186	4.99182	0.0259992	0.0649575
ENSG00000105355	-0.557363	6.76244	4.47476	0.0349941	0.0821443
ENSG00000105364	-1.11701	5.96213	23.5395	1.73E-06	1.91E-05
ENSG00000105372	0.830976	11.6589	89.2554	2.56E-19	4.24E-17
ENSG00000105373	0.256276	7.13044	1.57038	0.210857	0.328088
ENSG00000105379	-0.124826	9.28402	1.16883	0.280269	0.407657
ENSG00000105393	0.316705	6.74837	2.87135	0.090919	0.174968
ENSG00000105398	-0.822266	5.93192	4.41417	0.036244	0.0844444
ENSG00000105401	-0.525775	6.73113	5.6625	0.0177824	0.0480508
ENSG00000105402	-0.271469	6.83503	2.85966	0.0915771	0.175904
ENSG00000105404	0.883672	7.79457	24.136	1.29E-06	1.49E-05
ENSG00000105438	-0.498411	6.58689	7.78913	0.00549864	0.0187133
ENSG00000105443	0.328443	6.10894	1.1452	0.285177	0.413195
ENSG00000105447	-0.967743	7.36534	17.8646	2.92E-05	0.000220253
ENSG00000105486	-0.942958	5.6201	5.93029	0.015303	0.0424756
ENSG00000105518	-0.0887115	6.81074	0.155321	0.693704	0.78902
ENSG00000105552	-0.936858	6.25402	11.1206	0.000930447	0.0041648
ENSG00000105568	-1.25182	8.02584	55.2025	6.25E-13	3.14E-11
ENSG00000105583	0.445419	7.51953	7.69807	0.00577759	0.019486
ENSG00000105607	-0.057644	5.61967	0.0240809	0.876755	0.921362
ENSG00000105618	-0.72813	6.92274	8.73125	0.00330616	0.012183
ENSG00000105640	0.361175	10.0174	18.0181	2.70E-05	0.000206791
ENSG00000105669	-0.166747	8.71099	2.6629	0.103472	0.192606
ENSG00000105671	0.29898	6.41112	1.11381	0.291868	0.420359
ENSG00000105676	-0.712369	6.15745	5.01573	0.0256469	0.0643344
ENSG00000105677	0.248731	9.0915	5.76957	0.0167446	0.0457652
ENSG00000105698	-0.144269	5.08685	0.171353	0.757016	0.83325
ENSG00000105699	-0.934292	5.29188	7.95988	0.00501217	0.0173089
ENSG00000105700	-0.714714	6.48058	11.1853	0.000899384	0.00405011
ENSG00000105705	-0.0832021	5.22318	0.0521915	0.819405	0.880821
ENSG00000105707	-0.0188074	5.53905	0.00239587	0.960985	0.979074
ENSG00000105726	-1.03513	5.27739	8.40376	0.00394312	0.0141736
ENSG00000105732	-0.808355	5.20577	3.80795	0.051682	0.112194
ENSG00000105755	-0.106903	6.33074	0.134028	0.714478	0.801155
ENSG00000105819	0.212306	7.4187	1.26464	0.261425	0.386947
ENSG00000105821	0.460598	7.10642	6.29721	0.0124727	0.0360971
ENSG00000105829	1.85239	6.15396	45.5072	5.12E-11	1.69E-09
ENSG00000105835	-0.047924	5.44953	0.0207962	0.885405	0.927591
ENSG00000105849	-0.776208	6.07435	7.57232	0.00618686	0.020522
ENSG00000105852	-0.0637478	5.39578	0.0269138	0.869768	0.915982
ENSG00000105854	-0.764514	9.19521	36.3779	3.60E-09	7.73E-08
ENSG00000105856	1.11004	6.01496	11.1489	0.000916756	0.00411845
ENSG00000105879	-0.588878	5.58445	3.10627	0.0787275	0.155922
ENSG00000105887	-0.320955	6.32045	1.5218	0.218046	0.33673
ENSG00000105926	-0.465946	5.51072	1.83735	0.175999	0.287576
ENSG00000105928	-0.251377	5.41812	0.368389	0.544216	0.669005
ENSG00000105939	-0.878751	5.93789	7.10224	0.00799901	0.025239
ENSG00000105968	-0.126343	7.98778	0.92768	0.336027	0.467383
ENSG00000105971	-0.913436	5.24894	5.26631	0.0222403	0.0574005
ENSG00000105974	-0.702323	5.42081	2.81609	0.0940759	0.179388
ENSG00000105976	-0.417195	5.69049	1.42118	0.233891	0.355631
ENSG00000105983	-1.91659	5.53117	30.3027	6.49E-08	1.02E-06
ENSG00000105993	-0.133534	7.067	0.480034	0.488794	0.617049
ENSG00000106009	-0.960938	5.26488	6.01075	0.0146301	0.0410972
ENSG00000106028	0.159002	8.57719	1.8794	0.171143	0.281439
ENSG00000106049	-0.478213	6.04512	2.36718	0.124673	0.222717
ENSG00000106052	0.461997	8.09035	8.75214	0.00326928	0.0120832
ENSG00000106066	-0.208041	7.80311	1.25979	0.26234	0.387996
ENSG00000106080	2.18044	5.29211	35.479	5.50E-09	1.14E-07
ENSG00000106105	1.38495	8.03334	48.7733	1.15E-11	4.58E-10
ENSG00000106144	-0.227619	6.2255	0.75276	0.386105	0.520322
ENSG00000106153	0.374921	10.4171	16.979	4.56E-05	0.000320352
ENSG00000106211	0.293398	8.45104	2.88013	0.0904285	0.174263
ENSG00000106244	-0.223118	6.55869	1.77405	0.183613	0.296734
ENSG00000106245	0.702445	7.78733	32.1633	2.66E-08	4.64E-07
ENSG00000106261	-0.492721	6.66813	4.08328	0.0439512	0.0986054
ENSG00000106263	-0.564537	7.46557	8.06525	0.00473415	0.0165416
ENSG00000106266	-0.288231	6.08474	0.751428	0.386525	0.520515
ENSG00000106268	-0.150368	6.87142	0.420427	0.517083	0.64495
ENSG00000106299	-0.678817	5.52775	4.98656	0.0260774	0.065124
ENSG00000106305	0.219956	7.23709	1.69733	0.193359	0.30755
ENSG00000106330	-0.00984611	4.99258	0.0011225	0.973289	0.984132
ENSG00000106344	-0.165181	6.28251	0.406334	0.524188	0.651358
ENSG00000106348	-0.797911	5.70045	4.92288	0.0270435	0.0670903
ENSG00000106355	-0.0132742	7.71799	0.0102507	0.919404	0.951172
ENSG00000106366	-0.374568	8.32339	1.04749	0.306682	0.436048
ENSG00000106392	-0.615149	5.49937	3.06041	0.0809602	0.159344
ENSG00000106397	-0.438711	6.30147	2.308	0.12947	0.228174
ENSG00000106399	-0.194738	7.48838	1.78641	0.182097	0.294886
ENSG00000106400	0.254111	8.24323	3.94381	0.0477015	0.105506
ENSG00000106443	-0.529975	6.13983	4.18749	0.0413529	0.0943938
ENSG00000106460	-1.15075	5.66585	13.8517	0.00022508	0.0012772
ENSG00000106462	-0.904394	6.2423	7.64978	0.00593139	0.0198619
ENSG00000106477	0.397369	5.5248	1.15472	0.283188	0.410524
ENSG00000106484	-0.33863	6.62015	1.47172	0.225764	0.346274
ENSG00000106524	-0.446198	5.54534	1.43285	0.231983	0.353597
ENSG00000106537	-0.55703	6.73875	8.7687	0.00324035	0.0120237
ENSG00000106541	0.944708	8.60303	7.60361	0.00608232	0.0202229
ENSG00000106546	0.117995	5.20337	0.104825	0.746278	0.825417
ENSG00000106554	-0.309525	7.48691	2.78772	0.0957429	0.181705
ENSG00000106588	-0.366952	6.68399	6.42427	0.0116236	0.0341131
ENSG00000106591	0.453225	7.35694	7.38683	0.00684549	0.0223122
ENSG00000106603	0.131573	7.39118	0.537691	0.463805	0.5943
ENSG00000106605	-0.0203244	5.90913	0.00336989	0.953736	0.974511
ENSG00000106609	-0.327965	6.36845	1.39841	0.237667	0.359631
ENSG00000106610	0.491065	6.14918	3.09177	0.0794263	0.157205
ENSG00000106615	0.361912	7.96349	7.08578	0.00807152	0.0254369
ENSG00000106628	-0.786625	8.05935	21.1928	5.53E-06	5.28E-05
ENSG00000106635	-0.511631	6.20812	3.11349	0.078382	0.155356
ENSG00000106636	0.430206	5.94593	2.18512	0.140109	0.242519
ENSG00000106638	-0.000696911	5.67687	4.05E-07	0.999492	0.999492
ENSG00000106682	-0.92461	7.32264	23.7138	1.59E-06	1.78E-05
ENSG00000106723	-1.50249	5.38061	17.2657	3.95E-05	0.000283503
ENSG00000106771	-1.18212	5.3569	10.3651	0.00138512	0.0058491
ENSG00000106789	-0.702617	5.26258	3.04509	0.0817217	0.16045
ENSG00000106803	1.00659	9.02461	100.863	2.17E-21	5.31E-19
ENSG00000106804	-0.1754	6.07581	0.324393	0.569287	0.691822
ENSG00000106853	-0.297449	7.30844	1.38224	0.240395	0.362492
ENSG00000106927	0.115303	11.9069	1.15931	0.282235	0.40967
ENSG00000107020	-0.0641352	4.9483	0.0299576	0.862671	0.911084
ENSG00000107104	-0.885561	5.20597	5.82211	0.0162585	0.0445999
ENSG00000107164	-0.770619	5.12859	4.72168	0.0303496	0.0734155
ENSG00000107175	0.435111	7.0101	3.34335	0.0681945	0.139298
ENSG00000107223	0.567094	8.91227	32.1111	2.73E-08	4.72E-07
ENSG00000107262	-0.400713	6.15507	2.18787	0.13986	0.242223
ENSG00000107290	0.177565	5.87563	0.286374	0.59284	0.710202
ENSG00000107341	-0.433752	5.31989	1.43031	0.232396	0.35413
ENSG00000107371	-0.318941	7.71277	5.24876	0.0224627	0.057895
ENSG00000107372	-0.0759711	7.24199	0.147929	0.70072	0.793792
ENSG00000107438	-0.236274	8.70503	2.24283	0.134995	0.235917
ENSG00000107521	0.335071	6.37537	1.61167	0.204968	0.320669
ENSG00000107537	-0.744405	6.95452	10.497	0.00129193	0.00550463
ENSG00000107551	-0.78151	6.70817	6.33749	0.0121968	0.035426
ENSG00000107566	-0.863002	6.06427	7.34204	0.00701504	0.0227202
ENSG00000107581	-0.257979	7.95044	2.53244	0.112289	0.205152
ENSG00000107625	-0.450531	5.67339	2.25917	0.133586	0.233671
ENSG00000107651	-0.412137	5.51567	1.38427	0.240049	0.362068
ENSG00000107669	-0.0356748	5.30364	0.0110299	0.916408	0.949119
ENSG00000107672	-0.526956	7.0417	5.69243	0.0174858	0.0473436
ENSG00000107679	-0.106501	5.73502	0.0954169	0.757555	0.833491
ENSG00000107738	-1.4516	5.04277	12.5784	0.000434716	0.00221049
ENSG00000107745	-0.502665	5.52999	2.636	0.105226	0.195033
ENSG00000107789	-0.885717	5.43195	5.49192	0.0195757	0.0518304
ENSG00000107798	-1.54837	5.12923	14.5065	0.000160775	0.000957672
ENSG00000107833	0.447615	5.35881	1.72069	0.19033	0.303761
ENSG00000107862	-0.518598	5.80122	2.5624	0.110193	0.202243
ENSG00000107872	0.256821	5.10517	0.480805	0.488446	0.616747
ENSG00000107874	-0.411638	6.49013	2.27882	0.131913	0.231609
ENSG00000107897	-0.184455	5.05252	0.238367	0.625646	0.736511
ENSG00000107929	0.0473023	6.40441	0.0442796	0.833438	0.891042
ENSG00000107937	-0.482123	7.91429	7.27272	0.00728598	0.0234091
ENSG00000107949	-0.0258785	7.42702	0.0271546	0.869192	0.915718
ENSG00000107951	0.745049	5.65577	6.52146	0.0110145	0.0327525
ENSG00000107959	-0.68934	5.31388	3.45619	0.0637229	0.132117
ENSG00000107960	-0.144796	4.92569	0.114486	0.735264	0.816493
ENSG00000107984	-2.96727	7.26465	48.4105	1.35E-11	5.26E-10
ENSG00000108010	0.0367114	8.10955	0.0863728	0.768987	0.840673
ENSG00000108021	0.341249	5.03386	0.758253	0.384379	0.518811
ENSG00000108039	-0.298792	6.09876	0.800752	0.371387	0.506184
ENSG00000108055	-0.295981	8.1513	4.63889	0.0318303	0.0763412
ENSG00000108061	-0.943923	5.12878	7.36893	0.00691273	0.0224697
ENSG00000108064	-0.0198893	6.95922	0.0115602	0.91443	0.947593
ENSG00000108094	-1.88281	5.29189	26.5529	3.97E-07	5.14E-06
ENSG00000108106	0.0956144	6.58936	0.145168	0.703391	0.795024
ENSG00000108107	0.51421	8.6928	23.5084	1.76E-06	1.94E-05
ENSG00000108175	-0.709119	5.12864	3.50214	0.0619926	0.129627
ENSG00000108179	-0.504648	6.72217	3.76398	0.0530447	0.114577
ENSG00000108219	-1.65983	6.54281	32.7436	2.02E-08	3.66E-07
ENSG00000108244	-1.49266	6.10626	12.8338	0.000380776	0.00198312
ENSG00000108256	0.122613	5.14099	0.126813	0.72194	0.80679
ENSG00000108298	0.280384	10.4392	12.9172	0.000364677	0.00191848
ENSG00000108344	-1.47568	6.54564	45.5183	5.10E-11	1.69E-09
ENSG00000108349	0.0470861	5.20634	0.0205406	0.886107	0.927981
ENSG00000108384	0.155337	6.91608	0.457511	0.499166	0.627189
ENSG00000108389	-0.0567567	4.96998	0.0196229	0.888663	0.929908
ENSG00000108395	-0.216815	5.26523	0.371427	0.542561	0.667703
ENSG00000108424	-0.322469	7.63343	3.72201	0.054381	0.116749
ENSG00000108433	0.291613	5.92675	1.08592	0.297983	0.426805
ENSG00000108443	-0.21415	5.05311	0.300572	0.583819	0.702592
ENSG00000108465	0.120034	6.12517	0.136582	0.711892	0.799547
ENSG00000108468	-0.165401	6.48545	0.607758	0.436077	0.569243
ENSG00000108479	-1.14231	6.13698	11.0023	0.000990131	0.00439546
ENSG00000108515	0.901286	5.22547	4.65371	0.0315598	0.075854
ENSG00000108518	0.483872	11.4215	33.393	1.48E-08	2.85E-07
ENSG00000108523	-1.03786	5.16028	13.3875	0.000285932	0.00156568
ENSG00000108528	-0.393018	7.44157	3.26452	0.0715175	0.144313
ENSG00000108559	-1.13011	6.89994	19.0026	1.65E-05	0.000134832
ENSG00000108561	-0.409642	9.84152	16.7588	5.10E-05	0.000353732
ENSG00000108578	-0.437247	6.80398	2.4165	0.120825	0.217234
ENSG00000108582	-0.583151	5.54454	3.07363	0.0803098	0.158341
ENSG00000108587	0.00489089	5.95126	0.000299313	0.986205	0.991312
ENSG00000108588	-0.211822	7.75887	1.21392	0.271195	0.397334
ENSG00000108590	-0.23044	5.54276	0.708847	0.706555	0.797661
ENSG00000108591	-0.344755	5.94932	1.23426	0.267224	0.393153
ENSG00000108592	-0.781441	6.05646	5.63336	0.0180762	0.0487313
ENSG00000108639	-0.615525	7.48117	9.2691	0.0024789	0.0095898
ENSG00000108641	0.496989	6.14055	2.70194	0.100983	0.188661
ENSG00000108651	0.0185062	6.77648	0.00585108	0.939064	0.965655
ENSG00000108654	-0.927741	9.33387	52.9431	1.73E-12	7.91E-11
ENSG00000108666	-0.312066	5.80923	0.942845	0.332113	0.464002
ENSG00000108671	-0.309751	9.68715	8.36022	0.00403677	0.014464
ENSG00000108774	-0.901173	5.63048	16.4926	5.84E-05	0.000397466
ENSG00000108788	-0.10173	6.52721	0.168847	0.681351	0.779094
ENSG00000108826	-0.161853	7.87109	1.35068	0.245828	0.368414
ENSG00000108828	-1.10837	6.54592	18.0358	2.68E-05	0.000205644
ENSG00000108829	0.085715	5.81445	0.0977363	0.75472	0.831366
ENSG00000108848	0.398467	7.56118	7.95251	0.00503223	0.0173569
ENSG00000108861	-0.395151	6.92879	2.57606	0.109252	0.200973
ENSG00000108883	-1.4792	6.87561	30.5338	5.80E-08	9.18E-07
ENSG00000108946	-0.482125	7.32242	8.21837	0.004358	0.0153897
ENSG00000108953	-0.697101	7.9957	23.3049	1.95E-06	2.11E-05
ENSG00000108960	-1.28652	7.697	44.347	8.74E-11	2.75E-09
ENSG00000108961	0.64034	5.36528	4.59505	0.0326448	0.0777975
ENSG00000108963	-0.676964	5.20829	3.16632	0.0759034	0.151511
ENSG00000109016	0.185665	5.29494	0.19616	0.658069	0.761554
ENSG00000109046	-0.495207	7.21801	4.95891	0.0264923	0.0660095
ENSG00000109062	-1.01774	8.12803	30.352	6.33E-08	9.96E-07
ENSG00000109065	0.44645	5.09223	1.24351	0.265441	0.391316
ENSG00000109072	0.184158	9.92413	1.833	0.17651	0.287993
ENSG00000109079	-1.33807	6.75902	19.3381	1.39E-05	0.000116873
ENSG00000109083	1.11117	6.26667	19.483	1.30E-05	0.00011018
ENSG00000109084	-1.25025	8.02338	41.2855	3.61E-10	9.64E-09
ENSG00000109089	1.02569	5.11894	7.67439	0.00585248	0.019653
ENSG00000109103	-1.08805	6.43209	13.0109	0.000347408	0.00184189
ENSG00000109107	-0.749576	6.15584	4.43342	0.0358419	0.0836808
ENSG00000109111	-0.312883	5.54324	1.11053	0.29258	0.42121
ENSG00000109113	-0.762191	7.55481	13.7087	0.000242285	0.00136077
ENSG00000109133	0.279762	6.5672	1.52257	0.217929	0.33672
ENSG00000109180	0.0233257	5.47033	0.00521786	0.94245	0.967403
ENSG00000109184	-0.00394166	6.53163	0.000313107	0.985891	0.991312
ENSG00000109189	-0.467616	5.78727	2.31903	0.128561	0.22707
ENSG00000109220	1.19573	6.12414	20.9866	6.13E-06	5.78E-05
ENSG00000109270	0.472852	5.60795	2.42774	0.119966	0.216162
ENSG00000109320	0.0826873	5.07913	0.041266	0.839125	0.894144
ENSG00000109321	2.07961	5.76568	22.1209	3.49E-06	3.50E-05
ENSG00000109332	-0.330667	8.68514	6.67936	0.0100941	0.0305645
ENSG00000109381	-0.523785	5.18992	2.15181	0.143159	0.245535
ENSG00000109390	0.027986	7.45216	0.0380997	0.845339	0.898911
ENSG00000109445	-0.176167	6.1545	0.316271	0.574161	0.694744
ENSG00000109472	-0.537393	5.88081	2.33988	0.126861	0.225197
ENSG00000109475	0.530407	9.7719	31.9168	2.99E-08	5.07E-07
ENSG00000109501	-0.207427	5.8392	0.307754	0.57936	0.699058
ENSG00000109519	-0.0303184	7.8006	0.034051	0.853689	0.903953
ENSG00000109572	0.176592	5.14375	0.207057	0.649322	0.755669
ENSG00000109606	-1.45142	7.28115	54.2683	9.51E-13	4.58E-11
ENSG00000109654	-0.425068	5.29622	1.17315	0.279383	0.406579
ENSG00000109685	-0.382324	5.75101	1.44112	0.230643	0.352127
ENSG00000109689	-0.145301	5.00097	0.15037	0.69838	0.791939
ENSG00000109736	-0.747313	6.10157	6.52241	0.0110087	0.0327525
ENSG00000109787	-0.762263	5.68144	5.23826	0.022597	0.0581879
ENSG00000109790	-0.57618	5.45499	3.16453	0.0759858	0.151622
ENSG00000109805	-1.96106	6.39111	21.5732	4.58E-06	4.44E-05
ENSG00000109814	0.397676	8.3451	5.08224	0.0246927	0.0624137
ENSG00000109854	-0.341321	6.88592	2.14718	0.143589	0.245823
ENSG00000109861	-0.94252	8.14545	32.9542	1.82E-08	3.36E-07
ENSG00000109881	0.0690323	6.28659	0.0820501	0.774681	0.845206
ENSG00000109911	0.63473	5.60848	3.39757	0.0660055	0.135898
ENSG00000109917	-0.731969	6.24993	8.00384	0.00489421	0.0169975
ENSG00000109919	-0.243599	9.08285	4.23043	0.0403298	0.0924607
ENSG00000109920	-0.516294	6.32925	3.35916	0.0675484	0.138467
ENSG00000109929	-1.145	6.40421	16.9622	4.60E-05	0.000322284
ENSG00000109971	-1.82534	10.5879	132.764	7.65E-27	3.07E-24
ENSG00000110048	0.95923	5.82177	8.24219	0.00430228	0.0152503
ENSG00000110060	-0.922083	5.01778	4.45848	0.0353255	0.0826989
ENSG00000110063	-0.676488	5.52382	3.3016	0.0699335	0.141756
ENSG00000110066	-0.56589	6.69285	4.89619	0.0274595	0.0679427
ENSG00000110074	0.460285	6.3017	2.18749	0.139895	0.242223
ENSG00000110075	1.23605	7.08789	40.2778	5.78E-10	1.48E-08
ENSG00000110092	-1.2412	8.18676	43.8672	1.09E-10	3.32E-09
ENSG00000110104	-1.17467	7.4044	24.2361	1.23E-06	1.43E-05
ENSG00000110108	-1.29313	6.25138	21.9569	3.79E-06	3.75E-05
ENSG00000110169	0.257975	7.38517	1.04166	0.308031	0.437524
ENSG00000110172	0.171667	6.23273	0.399538	0.527676	0.65396
ENSG00000110200	-0.311539	6.13128	1.97983	0.160157	0.267912
ENSG00000110245	-0.39212	6.39829	1.6968	0.193429	0.307574
ENSG00000110315	-0.655072	5.37491	3.27423	0.0710991	0.143653
ENSG00000110321	-1.47275	8.3728	84.8012	1.65E-18	2.38E-16
ENSG00000110344	0.889746	6.10588	13.0411	0.000342024	0.00181971
ENSG00000110367	-0.782286	5.45184	4.61024	0.0323601	0.0773155
ENSG00000110429	-0.75843	4.93506	3.30681	0.0697137	0.141412
ENSG00000110435	0.0189613	5.6908	0.00342789	0.95334	0.974378
ENSG00000110442	-0.0995381	6.57168	0.13669	0.711783	0.799547
ENSG00000110492	0.124714	10.094	0.755342	0.385293	0.5196
ENSG00000110536	-0.314695	5.98608	1.59197	0.207754	0.324306
ENSG00000110619	1.11165	5.91148	9.2326	0.00252768	0.00971878
ENSG00000110651	-0.464352	5.12871	1.36432	0.243461	0.365841
ENSG00000110696	0.0150665	7.94713	0.0131411	0.90879	0.943312
ENSG00000110700	0.195371	9.39365	4.35519	0.0375059	0.0870241
ENSG00000110711	0.420754	8.20665	8.18884	0.00442808	0.015598
ENSG00000110713	-1.10887	5.45336	8.16139	0.00449426	0.0158213
ENSG00000110717	0.414076	9.80994	17.3905	3.71E-05	0.000268919
ENSG00000110719	-0.303676	5.25191	0.619966	0.431509	0.564876
ENSG00000110721	0.00466745	7.34617	0.000541717	0.981442	0.98829
ENSG00000110768	0.0547714	5.75648	0.0249316	0.874614	0.919924
ENSG00000110801	0.0354004	6.14461	0.0206127	0.885909	0.927946
ENSG00000110841	-0.181493	5.13203	0.227246	0.633825	0.742827
ENSG00000110871	0.534596	5.93136	2.11967	0.146174	0.249791
ENSG00000110880	-1.22834	7.36436	33.4318	1.45E-08	2.82E-07
ENSG00000110906	-1.16369	5.47982	9.16371	0.00262245	0.0100148
ENSG00000110911	-0.0957204	5.18553	0.0615882	0.804126	0.868295
ENSG00000110917	-0.0269719	7.27067	0.0184654	0.891976	0.931355
ENSG00000110921	-0.756444	5.46881	4.51506	0.0341879	0.0806892
ENSG00000110955	-0.660317	11.1441	47.4552	2.10E-11	7.61E-10
ENSG00000110958	-0.470703	8.98398	15.6789	8.83E-05	0.000573334
ENSG00000111011	0.940517	6.97384	22.9141	2.36E-06	2.46E-05
ENSG00000111052	-0.804305	4.97589	4.06611	0.0443955	0.0994042
ENSG00000111057	-0.246807	12.1214	4.32294	0.0382153	0.0884515
ENSG00000111058	-0.294075	5.81129	0.711329	0.399489	0.533631
ENSG00000111110	0.341014	5.39593	0.930552	0.335281	0.466613
ENSG00000111142	-0.290501	7.32324	3.02049	0.0829603	0.162429
ENSG00000111144	-0.433589	5.92124	1.77061	0.184037	0.296917
ENSG00000111196	0.745664	7.10782	20.4545	7.98E-06	7.30E-05
ENSG00000111203	-0.687118	5.14118	3.16391	0.0760147	0.151625
ENSG00000111206	-0.657597	5.21518	2.58051	0.108947	0.200606
ENSG00000111229	0.279323	9.27313	10.479	0.00130426	0.00554087
ENSG00000111231	0.408556	7.27273	5.76542	0.0167836	0.0458393
ENSG00000111237	0.0406049	8.51321	0.115921	0.733673	0.815048
ENSG00000111247	-0.629571	6.15792	3.11764	0.0781839	0.155182
ENSG00000111261	-0.486551	5.8282	1.88834	0.17013	0.280357
ENSG00000111275	-1.35506	7.00063	32.5162	2.25E-08	4.00E-07
ENSG00000111300	-1.08238	5.98988	11.5388	0.00074734	0.00345384
ENSG00000111321	-0.72254	5.85025	4.63464	0.0319084	0.0764307
ENSG00000111328	0.000727077	5.06197	3.50E-05	0.99528	0.997406
ENSG00000111361	-0.381247	6.9353	2.46531	0.117147	0.2121
ENSG00000111364	-0.149141	6.27015	0.256214	0.613002	0.727511
ENSG00000111371	0.0547633	7.33392	0.0743924	0.785181	0.853735
ENSG00000111412	-1.23844	5.77049	13.2396	0.00030864	0.00167212
ENSG00000111445	-0.827729	6.09522	5.75691	0.0168639	0.0459672
ENSG00000111481	0.115117	8.424	0.718082	0.397262	0.53154
ENSG00000111530	-1.39326	6.0869	19.4097	1.34E-05	0.000113604
ENSG00000111540	-0.744403	5.26338	4.13762	0.0425755	0.0964628
ENSG00000111581	-1.28125	6.74853	23.7563	1.56E-06	1.76E-05
ENSG00000111596	-0.542777	7.10961	6.44961	0.0114615	0.0337248
ENSG00000111602	-1.21982	5.82681	10.3044	0.00143025	0.0060126
ENSG00000111605	-1.10624	7.38011	31.9192	2.99E-08	5.07E-07
ENSG00000111615	0.149392	6.25818	0.416742	0.518924	0.646816
ENSG00000111639	0.0619094	9.40039	0.349227	0.554873	0.678848
ENSG00000111640	-0.767426	12.8375	74.5801	1.26E-16	1.50E-14
ENSG00000111641	-0.444596	6.90786	2.80473	0.0947397	0.180306
ENSG00000111642	-0.699152	6.69918	8.938	0.00295912	0.0111567
ENSG00000111647	-0.474041	5.54122	1.80427	0.179931	0.292303
ENSG00000111652	-0.282053	6.88829	1.12909	0.288588	0.416757
ENSG00000111653	0.714597	5.22167	3.4624	0.0634862	0.131752
ENSG00000111665	0.332417	6.50223	0.654599	0.418937	0.553827
ENSG00000111666	-0.827209	6.56072	13.009	0.00034774	0.00184189
ENSG00000111667	-1.96118	5.24716	30.8767	4.92E-08	7.92E-07
ENSG00000111669	-0.584817	11.7219	43.7639	1.14E-10	3.43E-09
ENSG00000111678	1.1361	6.76521	43.8793	1.09E-10	3.32E-09
ENSG00000111696	-0.00021742	5.67561	3.34E-06	0.998543	0.999492
ENSG00000111711	0.0708386	6.30456	0.0868431	0.768377	0.840269
ENSG00000111725	-0.378073	5.74611	1.06651	0.302336	0.431613
ENSG00000111726	-1.09013	6.62845	17.382	3.72E-05	0.000269043
ENSG00000111775	0.629287	9.16239	45.5378	5.05E-11	1.69E-09
ENSG00000111786	-0.125308	8.23517	1.27979	0.300738	0.429985
ENSG00000111790	0.216389	5.97102	0.620756	0.431216	0.564623
ENSG00000111816	-0.615458	4.99259	2.43806	0.119185	0.21503
ENSG00000111832	0.512187	6.95706	10.3238	0.00141567	0.00596468
ENSG00000111843	0.275558	7.3363	3.3354	0.0685221	0.139763
ENSG00000111845	0.216195	7.40588	1.15685	0.282745	0.410199
ENSG00000111850	-0.348715	5.142	0.915198	0.339296	0.470998
ENSG00000111875	-0.272967	6.8747	2.04266	0.153694	0.259435
ENSG00000111880	-0.593956	4.96621	2.45969	0.117564	0.212582
ENSG00000111885	-0.556467	5.26839	2.80598	0.0946665	0.18027
ENSG00000111897	-0.810704	6.72778	11.2621	0.000863898	0.00390907
ENSG00000111906	-0.248357	6.96808	1.46976	0.226073	0.346465
ENSG00000112029	-0.490476	6.06432	1.69043	0.194265	0.308642
ENSG00000112062	-1.24263	5.25357	10.8313	0.00108324	0.00475031
ENSG00000112078	-1.17855	5.23307	10.2896	0.00144153	0.00604351
ENSG00000112081	0.481949	9.56898	20.5767	7.51E-06	6.94E-05
ENSG00000112096	-0.273047	7.61107	1.3415	0.247436	0.370233
ENSG00000112110	0.120036	7.80436	0.676317	0.41133	0.545747
ENSG00000112118	-1.53185	8.00992	38.2255	1.51E-09	3.54E-08
ENSG00000112146	-0.805989	5.46325	5.87835	0.0157543	0.0434496
ENSG00000112159	-0.7724	5.79901	5.19985	0.0230951	0.0592266
ENSG00000112167	0.574998	5.60888	2.76243	0.0972566	0.184081
ENSG00000112186	-0.851535	6.47	8.89864	0.00302221	0.0113338
ENSG00000112208	-0.185604	5.9519	0.371505	0.542518	0.667703
ENSG00000112237	-0.130932	7.55468	0.612087	0.434449	0.567618
ENSG00000112245	-0.583291	8.72987	12.6547	0.000417834	0.00214012
ENSG00000112249	0.308834	5.6997	1.13489	0.287354	0.415814
ENSG00000112290	-0.379913	5.14365	1.12679	0.289079	0.417238
ENSG00000112304	0.14103	7.05595	0.600865	0.43869	0.571617
ENSG00000112305	0.968232	5.62198	14.1151	0.000196556	0.00113829
ENSG00000112306	0.509573	10.367	29.9906	7.54E-08	1.16E-06
ENSG00000112308	0.811215	8.17752	20.3885	8.25E-06	7.48E-05
ENSG00000112312	-0.872378	7.91853	21.716	4.27E-06	4.19E-05
ENSG00000112335	-0.0976633	8.2523	0.538709	0.463382	0.594164
ENSG00000112339	0.182287	7.08392	0.672678	0.41259	0.546721
ENSG00000112378	-1.06413	7.15286	32.0717	2.78E-08	4.77E-07
ENSG00000112414	0.142007	6.2619	0.237697	0.626132	0.736511
ENSG00000112419	-0.36583	6.11598	1.96346	0.161891	0.269776
ENSG00000112473	0.214302	6.21878	0.468859	0.493895	0.621536
ENSG00000112514	0.439406	7.89313	10.722	0.0011474	0.00498742
ENSG00000112531	-0.102609	5.08478	0.0983006	0.754036	0.830783
ENSG00000112578	-1.3296	5.36517	12.6937	0.000409466	0.00210684
ENSG00000112584	-0.992474	5.2316	7.52957	0.00633264	0.0209193
ENSG00000112640	-2.05165	5.40814	34.0664	1.07E-08	2.12E-07
ENSG00000112651	0.388992	6.18361	3.04772	0.0815907	0.160285
ENSG00000112667	0.57651	7.29904	11.7611	0.000665335	0.00313929
ENSG00000112695	0.204398	9.62737	4.13755	0.0425772	0.0964628
ENSG00000112697	-1.08427	5.77893	12.1605	0.000540249	0.0026421
ENSG00000112699	-0.340956	5.79954	0.934338	0.334301	0.466111
ENSG00000112701	-0.319575	5.18077	0.809827	0.368693	0.503487
ENSG00000112739	-0.0784837	5.76745	0.094815	0.758297	0.833683
ENSG00000112759	-0.861634	6.32725	7.21189	0.00753258	0.0240232
ENSG00000112773	-1.00042	6.47922	11.8434	0.000637359	0.00302759
ENSG00000112818	-1.08605	6.53974	15.3358	0.000105186	0.000666023
ENSG00000112855	-0.821004	5.78828	5.00247	0.0258416	0.0646787
ENSG00000112893	-0.399004	5.30355	1.41197	0.23541	0.357115
ENSG00000112972	-0.0655454	7.27183	0.107408	0.74328	0.823769
ENSG00000112977	-0.00798609	7.55281	0.0017759	0.966406	0.981448
ENSG00000112983	0.795217	5.72027	6.00973	0.0146384	0.0410972
ENSG00000112984	-0.314412	5.44268	0.469378	0.493656	0.621457
ENSG00000112996	-0.294534	6.57196	1.38181	0.240467	0.362503
ENSG00000113013	-0.113906	8.9522	0.639514	0.424344	0.558484
ENSG00000113048	-0.64823	6.04983	3.86926	0.0498438	0.109129
ENSG00000113068	-0.0230035	7.45078	0.01302	0.90921	0.943573
ENSG00000113083	-0.455954	5.97172	1.69579	0.193562	0.307611
ENSG00000113141	0.482805	7.67436	9.81615	0.00185251	0.00749122
ENSG00000113161	-0.930346	6.14433	8.98674	0.00288287	0.0108984
ENSG00000113194	-0.372316	7.26712	3.35314	0.0677935	0.138767
ENSG00000113249	-1.01483	5.51074	6.4487	0.0114673	0.0337248
ENSG00000113269	-0.515071	5.24374	1.83165	0.176669	0.288085
ENSG00000113282	-0.321763	6.33861	1.57497	0.210193	0.327296
ENSG00000113296	-0.36347	5.78527	0.976147	0.323727	0.454883
ENSG00000113300	-0.473256	5.0262	1.8269	0.177231	0.288834
ENSG00000113312	0.512559	7.46205	8.39594	0.00395979	0.0142244
ENSG00000113328	-0.618196	6.76565	6.52533	0.0109909	0.0327342
ENSG00000113369	0.0311967	5.2653	0.00908114	0.924127	0.95518
ENSG00000113384	-1.09236	5.93712	15.3294	0.000105535	0.000667479
ENSG00000113387	0.211909	9.17122	4.04676	0.0449021	0.100299
ENSG00000113407	0.501903	7.08955	5.70062	0.0174055	0.0471716
ENSG00000113456	-0.116044	6.69128	0.235333	0.627853	0.737672
ENSG00000113460	-0.184946	8.2552	1.7502	0.186579	0.299902
ENSG00000113522	0.124755	5.72455	0.169661	0.680626	0.778866
ENSG00000113552	-0.307194	7.21162	1.69636	0.193487	0.307579
ENSG00000113558	-0.290651	9.67219	10.568	0.00124446	0.00533925
ENSG00000113569	-0.527912	5.18311	2.31381	0.128991	0.227757
ENSG00000113575	-0.333644	8.20507	4.96021	0.0264726	0.065994
ENSG00000113580	-0.017044	5.00401	0.00172152	0.966924	0.981703
ENSG00000113583	-0.901668	6.13557	11.1564	0.000913158	0.00410557
ENSG00000113593	0.520967	5.16541	2.04411	0.153549	0.25938
ENSG00000113621	-0.710238	5.30423	3.34961	0.0679378	0.138961
ENSG00000113643	-0.454671	7.53844	6.31158	0.0123735	0.0358469
ENSG00000113648	-0.6813	7.39706	13.1292	0.000326772	0.00175015
ENSG00000113649	-0.536158	7.16918	5.93629	0.0152518	0.0423752
ENSG00000113658	-0.621701	5.93721	3.74504	0.0536434	0.115516
ENSG00000113712	0.0461368	6.56545	0.0479745	0.826734	0.885741
ENSG00000113716	-0.11197	4.98457	0.0933236	0.760147	0.835064
ENSG00000113719	-1.01864	5.35856	8.03454	0.00481352	0.0167773
ENSG00000113732	-0.015476	8.47436	0.0168679	0.896727	0.934141
ENSG00000113734	1.42169	5.5882	15.7683	8.44E-05	0.000551646
ENSG00000113739	1.54235	5.35865	15.9356	7.75E-05	0.000510174
ENSG00000113758	-1.36363	6.77426	27.1764	2.93E-07	3.91E-06
ENSG00000113761	-0.89306	5.296	5.22286	0.0227954	0.0586449
ENSG00000113810	-0.334754	6.437	1.41348	0.235159	0.357084
ENSG00000113811	2.41463	7.66686	179.44	2.93E-34	1.83E-31
ENSG00000113838	-1.16031	5.37334	8.47394	0.0037968	0.0137354
ENSG00000113845	0.43402	7.84015	6.79096	0.00949158	0.029037
ENSG00000113851	0.317973	7.20287	2.30893	0.129394	0.228174
ENSG00000113889	-0.68625	6.93046	5.12126	0.0241504	0.061341
ENSG00000113924	-0.44483	9.38569	12.1995	0.000529379	0.00260024
ENSG00000114019	-0.719524	5.66953	3.63527	0.0572575	0.121918
ENSG00000114021	0.111171	7.45827	0.393994	0.530553	0.656514
ENSG00000114023	-0.0933477	6.54872	0.186957	0.665686	0.767072
ENSG00000114026	-1.50224	5.00793	14.9084	0.000130864	0.000800691
ENSG00000114030	-0.301853	6.05811	1.09852	0.2952	0.423898
ENSG00000114054	-0.351135	7.1463	2.20558	0.138271	0.24015
ENSG00000114062	-0.779537	5.52673	5.68916	0.0175179	0.0474078
ENSG00000114098	-0.471464	6.38542	2.64343	0.104738	0.194385
ENSG00000114113	-0.1518	5.19271	0.115391	0.73426	0.815539
ENSG00000114115	0.197502	5.29016	0.242498	0.622668	0.7348
ENSG00000114120	0.828037	4.89761	4.50397	0.0344079	0.0810724
ENSG00000114125	0.291837	7.01909	2.17075	0.141416	0.243658
ENSG00000114126	-0.240466	5.5286	0.557282	0.45578	0.586678
ENSG00000114209	0.233306	5.84762	0.70626	0.401172	0.535118
ENSG00000114302	-0.659694	6.1108	5.32846	0.0214706	0.0558493
ENSG00000114315	1.70389	6.40033	44.2506	9.14E-11	2.85E-09
ENSG00000114316	-0.24753	5.21166	0.403706	0.525532	0.652308
ENSG00000114331	-0.0149997	5.80648	0.00243264	0.960687	0.978947
ENSG00000114346	-1.44979	5.49801	15.4342	0.000100039	0.00063918
ENSG00000114353	-1.46457	5.36113	20.1465	9.30E-06	8.26E-05
ENSG00000114354	0.49658	9.18122	15.3972	0.000101942	0.0006484
ENSG00000114383	0.0470538	6.50349	0.0645908	0.799508	0.865134
ENSG00000114388	0.0205385	6.15562	0.00389159	0.950288	0.9724
ENSG00000114391	0.460967	9.17261	24.6863	9.88E-07	1.18E-05
ENSG00000114395	-0.36402	5.88445	1.21853	0.270288	0.396521
ENSG00000114416	-0.469616	6.48782	3.35678	0.0676451	0.138577
ENSG00000114423	-0.575922	4.91905	2.01221	0.156789	0.263294
ENSG00000114439	0.794536	5.57316	4.38002	0.0369692	0.0860272
ENSG00000114446	-0.591443	5.73262	2.71304	0.100288	0.188105
ENSG00000114491	-0.713125	7.18756	8.89442	0.00302904	0.0113443
ENSG00000114503	-0.266609	6.85781	1.33555	0.248485	0.371606
ENSG00000114520	-0.866261	6.40518	10.1096	0.00158556	0.00655776
ENSG00000114573	-1.39872	5.47585	15.3981	0.000101898	0.0006484
ENSG00000114650	0.0925026	6.04588	0.0872296	0.767877	0.840112
ENSG00000114686	-0.308126	8.3373	4.90239	0.0273623	0.0677914
ENSG00000114738	0.362946	5.06287	0.747904	0.38764	0.521642
ENSG00000114742	-0.448713	6.37254	1.94325	0.164062	0.27242
ENSG00000114744	-0.00592887	6.25871	0.000470011	0.982714	0.989018
ENSG00000114745	-1.80668	5.81878	21.3652	5.08E-06	4.88E-05
ENSG00000114767	-0.258113	6.42874	1.06857	0.301869	0.431166
ENSG00000114770	-0.238754	5.0989	0.329337	0.566361	0.68886
ENSG00000114784	0.45223	8.19549	12.4798	0.00045757	0.00231416
ENSG00000114850	1.5398	7.64638	67.3378	2.91E-15	2.53E-13
ENSG00000114857	-0.053901	7.76193	0.10713	0.743601	0.8238
ENSG00000114861	0.499003	5.62829	2.45547	0.117878	0.213013
ENSG00000114867	-0.766105	7.72592	17.8844	2.89E-05	0.000218946
ENSG00000114902	0.550138	7.42155	13.2449	0.000307794	0.00166915
ENSG00000114942	0.250642	9.38624	8.20777	0.00438301	0.0154489
ENSG00000114956	0.470457	8.09548	13.0855	0.000334251	0.00178341
ENSG00000114978	-0.258199	6.96919	1.75775	0.185634	0.298894
ENSG00000114982	0.168431	5.19985	0.180318	0.67132	0.771196
ENSG00000114988	-0.311554	5.70924	0.775621	0.378993	0.51369
ENSG00000115009	0.925636	9.26688	11.5618	0.00073839	0.00342567
ENSG00000115042	0.0499767	5.45135	0.0203184	0.886721	0.928451
ENSG00000115053	-0.783052	9.66741	44.3934	8.56E-11	2.71E-09
ENSG00000115073	-1.04227	5.52303	9.23941	0.0025185	0.00969011
ENSG00000115084	-0.906575	5.30319	6.03317	0.0144482	0.0407051
ENSG00000115091	-0.961612	7.46746	21.7691	4.15E-06	4.09E-05
ENSG00000115109	-0.548057	6.0803	3.31589	0.0693331	0.141047
ENSG00000115128	0.0990947	7.8461	0.5918	0.442161	0.574986
ENSG00000115129	-1.85839	5.85537	23.6411	1.65E-06	1.83E-05
ENSG00000115204	0.766456	7.02098	11.4911	0.00076623	0.00352646
ENSG00000115207	-0.965392	6.02405	8.4602	0.00382502	0.0138285
ENSG00000115211	-0.00750994	6.8425	0.000791685	0.977566	0.986488
ENSG00000115216	-0.746847	7.82037	16.9201	4.70E-05	0.000328419
ENSG00000115233	-0.0424443	9.55814	0.153025	0.695862	0.790197
ENSG00000115234	-0.602373	7.14881	6.55357	0.0108206	0.0323467
ENSG00000115241	-0.737628	7.19866	12.7463	0.000398458	0.00206584
ENSG00000115255	-0.49435	6.82019	2.66011	0.103652	0.192878
ENSG00000115268	0.21053	10.0585	5.11565	0.0242276	0.0614864
ENSG00000115286	0.300624	7.63428	5.07977	0.0247275	0.0624736
ENSG00000115290	0.0677547	5.59428	0.0370725	0.847412	0.899506
ENSG00000115306	0.18522	9.06009	1.86097	0.173252	0.283993
ENSG00000115307	-0.0464015	7.78656	0.0814845	0.775438	0.845755
ENSG00000115310	-0.796121	6.09194	7.16102	0.00774542	0.0246044
ENSG00000115350	0.0868297	7.06234	0.239578	0.62477	0.736275
ENSG00000115355	-0.636821	5.0786	2.93701	0.0873175	0.169428
ENSG00000115364	-0.17368	6.09695	0.57198	0.822857	0.882903
ENSG00000115368	-0.593667	5.44046	2.71207	0.100348	0.188105
ENSG00000115380	-0.29205	6.2796	0.715126	0.398235	0.532588
ENSG00000115392	-0.706791	5.56485	3.99159	0.0463799	0.103068
ENSG00000115414	-0.579397	8.78245	12.689	0.000410469	0.00210815
ENSG00000115415	-0.966764	5.61734	7.23165	0.00745156	0.0238323
ENSG00000115425	-0.00113821	5.58961	2.30E-06	0.99879	0.999492
ENSG00000115446	0.408658	6.6331	3.44713	0.0640698	0.132476
ENSG00000115457	0.0831483	5.53761	0.071405	0.789435	0.857035
ENSG00000115464	0.236281	5.19931	0.475872	0.490683	0.618879
ENSG00000115484	-0.209508	8.97948	3.21575	0.0736605	0.147715
ENSG00000115486	0.106824	6.29554	0.134166	0.714337	0.801155
ENSG00000115504	-0.870303	5.82273	6.85065	0.00918464	0.0282516
ENSG00000115514	0.762544	7.3298	19.6832	1.17E-05	0.000100602
ENSG00000115520	0.984586	6.10946	10.5067	0.00128537	0.00548548
ENSG00000115524	-1.18098	7.97614	43.4508	1.32E-10	3.90E-09
ENSG00000115539	-0.428845	6.53026	3.76244	0.0530932	0.114638
ENSG00000115540	-0.366185	5.31756	1.82154	0.260998	0.386519
ENSG00000115541	-0.304262	9.82209	6.99409	0.00848811	0.026559
ENSG00000115561	-1.06632	5.93666	13.7072	0.000242468	0.00136077
ENSG00000115652	-1.43846	6.21697	22.5763	2.79E-06	2.86E-05
ENSG00000115677	0.415802	8.1515	7.23979	0.00741843	0.0237533
ENSG00000115685	-0.0118416	6.86484	0.00278625	0.957929	0.97773
ENSG00000115694	-1.31015	6.69534	21.901	3.89E-06	3.85E-05
ENSG00000115718	-0.681526	5.21513	2.81732	0.0940044	0.179312
ENSG00000115738	-0.349756	8.17544	3.08414	0.0797966	0.157605
ENSG00000115750	-1.11581	5.43814	10.1806	0.00152705	0.0063484
ENSG00000115756	-1.32455	5.37807	12.68	0.000412384	0.00211412
ENSG00000115758	-0.689361	7.81622	14.0296	0.000205385	0.00118212
ENSG00000115760	-0.918127	5.85519	7.76507	0.005571	0.018891
ENSG00000115761	-0.259621	6.00397	0.613117	0.434063	0.567363
ENSG00000115762	-0.866135	7.10543	12.3334	0.000493748	0.00246861
ENSG00000115806	0.312411	8.01926	3.56531	0.0596958	0.125853
ENSG00000115816	-0.282313	5.95316	1.30297	0.25433	0.378836
ENSG00000115839	-0.129405	5.41911	0.141793	0.706698	0.797661
ENSG00000115866	-0.120115	7.441	0.386863	0.534294	0.659838
ENSG00000115875	-0.696775	8.92916	32.3386	2.45E-08	4.33E-07
ENSG00000115884	-0.851075	6.48195	9.70511	0.00196509	0.00785616
ENSG00000115902	1.61905	5.02861	14.4393	0.000166413	0.000985002
ENSG00000115944	0.439576	7.74206	8.7268	0.00331407	0.0121928
ENSG00000115946	-0.318235	6.36893	1.44789	0.229552	0.350842
ENSG00000115947	-0.457343	6.05838	2.33636	0.127146	0.225559
ENSG00000115963	0.674827	6.6922	6.22237	0.0130025	0.0373996
ENSG00000115966	0.0516675	5.80297	0.0270571	0.869425	0.915792
ENSG00000115977	1.50707	5.39256	22.5102	2.88E-06	2.94E-05
ENSG00000116001	-0.736087	5.69892	5.5395	0.0190574	0.0508129
ENSG00000116005	-0.91849	6.44811	11.1467	0.000917788	0.0041198
ENSG00000116016	-1.78159	6.73184	50.0314	6.47E-12	2.74E-10
ENSG00000116017	0.17519	5.78742	0.433241	0.510768	0.638063
ENSG00000116030	-0.227383	8.52452	3.94576	0.0476467	0.105467
ENSG00000116044	0.283549	7.68914	2.99746	0.0841383	0.164335
ENSG00000116062	-2.11685	6.13333	39.1482	9.79E-10	2.41E-08
ENSG00000116096	-0.893739	6.4902	8.26988	0.00423842	0.015081
ENSG00000116120	0.0377612	7.48831	0.033063	0.855803	0.90534
ENSG00000116133	-1.40025	9.07405	60.5497	5.75E-14	3.68E-12
ENSG00000116138	0.0660568	5.53633	0.0411868	0.839277	0.894144
ENSG00000116157	-1.10924	5.16585	7.49746	0.00644445	0.0212388
ENSG00000116161	-0.352406	8.41533	6.56622	0.0107451	0.0321859
ENSG00000116171	-0.0559808	7.55273	0.139004	0.709463	0.798636
ENSG00000116198	-0.161429	5.23444	0.163732	0.685952	0.782575
ENSG00000116209	0.253445	8.65353	3.59298	0.0587184	0.124071
ENSG00000116212	-0.719292	6.01099	5.44857	0.0200607	0.0528411
ENSG00000116213	0.012578	5.19638	0.00102935	0.974421	0.984566
ENSG00000116221	-0.115711	8.80424	0.730021	0.393369	0.527711
ENSG00000116237	-1.70424	6.85281	42.3441	2.21E-10	6.09E-09
ENSG00000116251	0.253696	7.66025	4.85718	0.0280796	0.0691728
ENSG00000116285	-0.618267	6.82796	5.07788	0.0247541	0.0625128
ENSG00000116288	0.00392827	9.68186	0.00158623	0.96825	0.981855
ENSG00000116337	-0.390951	5.45283	1.06183	0.303399	0.432853
ENSG00000116350	-0.130141	6.10969	0.200088	0.654883	0.759443
ENSG00000116353	-0.697968	5.68439	3.92722	0.0481696	0.106249
ENSG00000116455	-0.56653	6.70697	6.93107	0.00878717	0.0272956
ENSG00000116459	-0.182682	9.1561	2.86776	0.0911208	0.175177
ENSG00000116478	-0.690425	7.77054	13.9499	0.000213984	0.0012241
ENSG00000116489	0.241874	8.4664	3.14745	0.0767786	0.152824
ENSG00000116521	0.19198	7.92133	1.47124	0.22584	0.346296
ENSG00000116539	-0.952941	5.55705	6.65512	0.0102301	0.030943
ENSG00000116560	-0.947416	7.07835	25.6028	6.31E-07	7.88E-06
ENSG00000116580	0.018875	6.36068	0.00521186	0.942483	0.967403
ENSG00000116586	0.635796	7.58807	16.5364	5.71E-05	0.000390637
ENSG00000116641	-0.360838	5.87313	1.36958	0.242556	0.364773
ENSG00000116649	0.208308	8.19558	1.74787	0.186872	0.300201
ENSG00000116661	-0.105783	6.80084	0.122977	0.726006	0.809405
ENSG00000116670	0.255663	7.31345	1.95224	0.163092	0.27121
ENSG00000116679	-1.11889	7.03857	19.3452	1.39E-05	0.00011663
ENSG00000116685	-1.07549	5.37709	9.00365	0.00285689	0.0108074
ENSG00000116688	-0.992659	5.48223	7.95036	0.0050381	0.0173665
ENSG00000116691	-0.341679	6.32371	1.45522	0.228379	0.349544
ENSG00000116698	-1.63939	5.16481	16.6101	5.50E-05	0.000378146
ENSG00000116704	-1.05205	5.62441	9.24276	0.00251401	0.00968608
ENSG00000116717	1.74098	6.49156	33.3282	1.53E-08	2.92E-07
ENSG00000116741	-0.838981	5.54493	4.63976	0.0318144	0.0763356
ENSG00000116747	-0.280126	6.36716	1.14105	0.286052	0.414143
ENSG00000116750	-0.142399	6.37994	0.330418	0.565724	0.688235
ENSG00000116752	0.433421	7.28631	5.52231	0.0192429	0.0510935
ENSG00000116754	-0.235423	8.31549	3.11365	0.078374	0.155356
ENSG00000116761	3.61781	5.82817	73.275	2.22E-16	2.50E-14
ENSG00000116771	-0.676165	7.09065	9.3123	0.00242238	0.00940384
ENSG00000116774	-0.508215	5.45476	1.59408	0.207452	0.323925
ENSG00000116791	-0.256969	7.02436	1.58314	0.209017	0.325916
ENSG00000116793	-1.07601	5.71515	10.6129	0.00121532	0.00522614
ENSG00000116815	-0.397531	5.04106	1.10008	0.29486	0.423518
ENSG00000116833	-0.46211	5.18877	1.78693	0.182033	0.294886
ENSG00000116857	0.481825	7.96935	8.21363	0.00436916	0.0154194
ENSG00000116863	-0.147428	6.76398	0.244738	0.621066	0.733526
ENSG00000116898	0.0423086	8.41732	0.123511	0.84898	0.900492
ENSG00000116906	-0.352669	7.77623	3.38159	0.0666427	0.136909
ENSG00000116918	-0.283141	6.04801	1.37896	0.240951	0.363054
ENSG00000116922	0.0365491	5.7678	0.0142384	0.905076	0.940323
ENSG00000116957	0.0162505	6.57537	0.00405115	0.949281	0.971722
ENSG00000116962	-0.797241	6.94788	13.5665	0.000260712	0.00145158
ENSG00000116977	-0.227311	6.47605	0.621983	0.430762	0.564159
ENSG00000116984	-0.746266	5.09357	3.66144	0.0563732	0.120335
ENSG00000117000	-0.557114	5.46566	1.93347	0.165124	0.273941
ENSG00000117054	-0.52074	6.63578	4.94661	0.0266792	0.0663621
ENSG00000117114	-1.73876	5.17193	19.5125	1.28E-05	0.000108733
ENSG00000117118	0.310318	8.53316	6.60973	0.0104898	0.0315759
ENSG00000117122	-0.921521	5.61343	7.4313	0.00668131	0.0219039
ENSG00000117133	0.559984	6.46543	5.75614	0.0168712	0.0459672
ENSG00000117139	0.139945	5.70618	0.127907	0.720793	0.805988
ENSG00000117143	-0.00648231	6.73034	0.000502916	0.982119	0.988794
ENSG00000117155	-0.861793	4.97037	4.48512	0.0347851	0.0818584
ENSG00000117222	-0.824953	5.11094	5.38343	0.0208129	0.0544912
ENSG00000117262	0.0586245	5.11347	0.0425213	0.83673	0.892883
ENSG00000117280	-0.659789	5.39659	2.71696	0.100043	0.188046
ENSG00000117298	-0.841379	5.23929	4.5473	0.033557	0.0793999
ENSG00000117305	0.12548	6.53744	0.185861	0.666608	0.767663
ENSG00000117308	-0.25912	6.65514	0.931609	0.335007	0.466613
ENSG00000117318	0.445597	9.07443	5.0672	0.0249053	0.0627818
ENSG00000117335	-1.3848	6.50431	27.7849	2.18E-07	3.03E-06
ENSG00000117360	-0.0638194	5.97969	0.0411531	0.839342	0.894144
ENSG00000117385	-0.555847	6.83813	4.63671	0.0318703	0.0763721
ENSG00000117394	-0.86604	5.64774	5.17902	0.02337	0.0596598
ENSG00000117395	0.257144	8.27869	3.31688	0.0692917	0.141018
ENSG00000117399	0.244088	8.63264	0.597939	0.439806	0.572938
ENSG00000117410	0.447342	9.74859	18.9266	1.71E-05	0.000139661
ENSG00000117419	-0.764855	6.20481	12.3656	0.000485544	0.00243161
ENSG00000117448	0.402326	8.44973	7.65903	0.0059016	0.0197739
ENSG00000117450	-0.597647	11.1685	60.4359	6.05E-14	3.83E-12
ENSG00000117481	0.368368	5.61935	1.10852	0.293017	0.421624
ENSG00000117500	-0.0697494	6.05008	0.0843864	0.771584	0.842858
ENSG00000117505	0.177909	6.07735	0.481847	0.487975	0.616291
ENSG00000117519	-0.807653	9.71683	36.7558	3.01E-09	6.57E-08
ENSG00000117523	-0.517873	7.83921	11.6707	0.000697511	0.00327191
ENSG00000117528	-2.1019	5.71849	38.5234	1.31E-09	3.12E-08
ENSG00000117543	0.327827	5.51815	0.95154	0.329896	0.462051
ENSG00000117569	0.210779	5.15464	0.393636	0.530739	0.6566
ENSG00000117592	0.00841139	9.03953	0.00809914	0.928334	0.958649
ENSG00000117593	-1.29205	5.23487	10.2093	0.00150404	0.00625739
ENSG00000117601	-0.186495	5.46191	0.192331	0.661212	0.76395
ENSG00000117602	-0.78212	5.1153	4.57089	0.0331032	0.0786567
ENSG00000117614	0.928677	6.1577	15.5052	9.65E-05	0.000617838
ENSG00000117616	0.625043	5.48965	2.92405	0.0880159	0.170489
ENSG00000117620	-0.133394	5.06573	0.134228	0.714275	0.801155
ENSG00000117632	-0.883161	10.8128	54.2702	9.51E-13	4.58E-11
ENSG00000117640	0.0544112	6.59789	0.0427263	0.836343	0.892663
ENSG00000117650	0.244859	5.29338	0.284914	0.593784	0.710848
ENSG00000117682	0.105412	6.15908	0.123379	0.725576	0.809247
ENSG00000117691	-0.397185	6.08288	2.59683	0.107838	0.199088
ENSG00000117697	-0.329998	6.72627	2.12638	0.145538	0.248932
ENSG00000117707	-1.48431	5.808	19.6733	1.18E-05	0.000100946
ENSG00000117713	-0.13751	5.50076	0.15806	0.691154	0.786914
ENSG00000117724	0.245218	7.35322	0.46243	0.496869	0.624861
ENSG00000117748	-0.782873	7.78325	16.812	4.97E-05	0.000344738
ENSG00000117758	-0.406383	5.54096	1.31412	0.252311	0.376627
ENSG00000117859	-0.794711	7.56041	18.7732	1.85E-05	0.000149521
ENSG00000117862	0.0632803	7.59687	0.139092	0.709376	0.798636
ENSG00000117899	-0.0261686	8.04947	0.040059	0.841463	0.895523
ENSG00000117906	-0.726302	7.64599	22.1876	3.38E-06	3.40E-05
ENSG00000117984	-0.478052	6.92258	5.58035	0.0186237	0.049968
ENSG00000118058	-0.760883	5.25541	4.14845	0.0423068	0.0960639
ENSG00000118137	0.244933	11.0548	2.03493	0.154473	0.260415
ENSG00000118181	0.772944	8.45219	47.2838	2.27E-11	8.13E-10
ENSG00000118217	0.242891	5.53464	0.489384	0.484594	0.61326
ENSG00000118246	0.0720179	5.54147	0.0412891	0.839081	0.894144
ENSG00000118260	-0.243572	5.27679	0.424421	0.5151	0.642904
ENSG00000118271	-0.31815	8.67778	1.73758	0.188173	0.301344
ENSG00000118363	1.42421	7.36726	90.7712	1.37E-19	2.33E-17
ENSG00000118412	-0.682686	5.67549	4.12311	0.0429383	0.0970549
ENSG00000118418	-0.238003	8.39224	3.05382	0.0812871	0.159876
ENSG00000118482	-0.320509	5.99961	1.16212	0.281652	0.408929
ENSG00000118495	-0.383405	5.01567	1.1098	0.41541	0.550069
ENSG00000118508	0.0873846	7.09652	0.131864	0.716692	0.803158
ENSG00000118515	-1.58697	7.71745	31.8901	3.03E-08	5.12E-07
ENSG00000118520	-2.47762	5.99219	29.9798	7.57E-08	1.16E-06
ENSG00000118523	-1.42504	8.74307	27.7066	2.27E-07	3.12E-06
ENSG00000118564	-0.783423	5.88166	6.53942	0.0109055	0.0325144
ENSG00000118579	-0.000230555	7.96752	8.66E-07	0.999258	0.999492
ENSG00000118596	0.0318299	5.08685	0.00781726	0.929589	0.959065
ENSG00000118600	-0.424584	5.23096	1.37386	0.241822	0.363962
ENSG00000118640	0.0440731	7.72641	0.085016	0.770757	0.842164
ENSG00000118680	0.338402	10.0634	11.9215	0.000611893	0.00292886
ENSG00000118705	0.216319	10.3292	4.69892	0.0307493	0.0742866
ENSG00000118707	-0.60382	6.09765	4.1107	0.0432512	0.097516
ENSG00000118777	-0.813984	5.18272	3.31682	0.0692939	0.141018
ENSG00000118816	0.012536	6.69217	0.0030369	0.956079	0.976647
ENSG00000118855	-0.7342	5.42947	3.59996	0.0584745	0.123732
ENSG00000118939	0.35405	6.54188	6.28261	0.0125743	0.0363723
ENSG00000118985	-0.781732	5.11425	4.60809	0.0324004	0.077346
ENSG00000119004	0.442449	6.09594	2.2972	0.130368	0.229326
ENSG00000119013	0.0731726	7.63413	0.348893	0.555062	0.678932
ENSG00000119041	-0.546973	5.2616	1.96698	0.161516	0.269705
ENSG00000119048	1.45654	7.49159	62.393	2.55E-14	1.75E-12
ENSG00000119139	-0.552662	6.44978	3.49895	0.0621113	0.129779
ENSG00000119185	-0.546226	6.73011	4.91695	0.0271353	0.0672884
ENSG00000119203	-1.14285	6.81706	18.7156	1.90E-05	0.000153247
ENSG00000119231	1.54185	6.67422	48.1119	1.55E-11	5.94E-10
ENSG00000119280	-0.578358	5.65664	2.79008	0.0956035	0.181563
ENSG00000119285	-0.355001	5.4357	0.982622	0.32213	0.453431
ENSG00000119314	-0.798855	5.50622	5.53879	0.019065	0.0508129
ENSG00000119326	-0.145856	6.71593	0.367741	0.54457	0.669005
ENSG00000119328	-0.0662251	5.48589	0.0419691	0.837779	0.893832
ENSG00000119333	-0.941438	6.53736	7.85945	0.00529271	0.018111
ENSG00000119335	0.994293	8.91601	34.1647	1.03E-08	2.03E-07
ENSG00000119402	-0.939376	6.03446	10.6171	0.0012126	0.00521846
ENSG00000119403	0.559402	6.30075	2.75318	0.0978164	0.18483
ENSG00000119408	-1.91	6.79073	43.8087	1.12E-10	3.39E-09
ENSG00000119414	-0.134121	5.96708	0.236998	0.62664	0.73664
ENSG00000119421	0.372546	7.77121	6.604	0.010523	0.0316421
ENSG00000119431	-0.898789	5.50518	5.28937	0.0219514	0.0568791
ENSG00000119446	0.246513	5.48503	0.507122	0.476787	0.605805
ENSG00000119471	-0.621365	6.62103	5.14421	0.023837	0.0606869
ENSG00000119487	-0.115949	5.52475	0.112575	0.737401	0.818543
ENSG00000119523	0.799651	6.40562	6.68154	0.0100819	0.0305442
ENSG00000119559	-0.17015	4.95154	0.19163	0.661791	0.764462
ENSG00000119630	-0.775521	6.25689	5.74333	0.016993	0.0462095
ENSG00000119650	1.33884	5.73956	17.0894	4.32E-05	0.000305549
ENSG00000119655	0.635633	7.55777	12.0298	0.000578294	0.00279178
ENSG00000119673	0.0686782	5.79732	0.0648287	0.799147	0.86491
ENSG00000119688	0.219225	5.34188	0.33876	0.560862	0.68439
ENSG00000119705	0.713513	8.67695	38.3531	1.42E-09	3.36E-08
ENSG00000119707	0.108777	7.21217	0.390443	0.53241	0.658307
ENSG00000119711	0.315403	5.55578	0.767262	0.381572	0.516067
ENSG00000119718	0.0625493	6.7338	0.0528988	0.818207	0.88046
ENSG00000119760	-0.102532	5.64484	0.0739073	0.785866	0.854314
ENSG00000119772	0.366904	6.40528	2.3542	0.125708	0.224069
ENSG00000119777	-0.397048	5.80931	1.51801	0.218618	0.337521
ENSG00000119801	0.506924	6.19294	2.64346	0.104736	0.194385
ENSG00000119812	-0.0228094	5.65547	0.00480807	0.944752	0.969202
ENSG00000119820	-0.157545	5.61082	0.286036	0.593058	0.710282
ENSG00000119888	-0.330707	8.27025	1.25494	0.263259	0.388946
ENSG00000119899	-0.294327	5.65908	0.683951	0.408705	0.54285
ENSG00000119906	-0.924816	4.95259	6.15909	0.0134686	0.0384847
ENSG00000119912	-0.694403	5.69614	4.66687	0.0313216	0.075387
ENSG00000119927	-0.824411	5.54106	4.47205	0.035049	0.0822045
ENSG00000119929	0.104698	6.12117	0.117992	0.731396	0.81316
ENSG00000119969	-1.21011	6.4168	20.5169	7.74E-06	7.13E-05
ENSG00000119977	-0.89412	6.37971	8.11753	0.00460212	0.0161404
ENSG00000119979	0.100774	6.42396	0.199294	0.655524	0.76003
ENSG00000119986	-0.082496	5.52445	0.0406738	0.840268	0.894662
ENSG00000120053	0.936382	7.59685	18.1746	2.50E-05	0.000193623
ENSG00000120054	-0.362042	5.18249	0.69514	0.404901	0.538433
ENSG00000120129	1.39022	8.13165	24.9779	8.57E-07	1.04E-05
ENSG00000120137	-0.288163	5.64384	0.820544	0.365547	0.499918
ENSG00000120158	-0.965898	5.01317	5.18699	0.0232644	0.059532
ENSG00000120253	0.239872	5.53409	0.582192	0.445888	0.578585
ENSG00000120254	0.983606	5.6113	9.24061	0.00251689	0.00969011
ENSG00000120265	0.319678	8.83584	8.23516	0.00431864	0.0152948
ENSG00000120306	0.510997	7.98925	9.60075	0.00207724	0.00823437
ENSG00000120314	0.115147	5.46763	0.101013	0.750777	0.828393
ENSG00000120333	0.688031	7.09317	14.1803	0.000190073	0.00110758
ENSG00000120437	-0.547502	10.004	20.1577	9.25E-06	8.24E-05
ENSG00000120438	-0.524643	8.9237	14.3429	0.000174852	0.00102847
ENSG00000120509	0.0493985	6.64661	0.037808	0.845924	0.899245
ENSG00000120526	-0.142962	5.18708	0.143071	0.70544	0.797054
[truncated: 3,630 more rows]

## Sheet: Sheet1
Dataset EV2: Differential gene expression analysis between dengue infected vs. uninfected Huh7 human cells analyzed by single-cell RNA-seq (Zanini et al., 2018).
