# Supplementary material for: Dengue virus preferentially uses human and mosquito non-optimal codons
Source: Mol Syst Biol. 2024 Jul 22;20(10):1085–108. doi: 10.1038/s44320-024-00052-7 (PMC11450187; doi:10.1038/s44320-024-00052-7)
Supplement: Supplementary file 4 — Dataset EV3 [file 44320_2024_52_MOESM4_ESM.xls]

## Sheet: Dataset EV3
codon	aa	human_syn_mrf	mosquito_syn_mrf	human_rscu_fc	mosquito_rscu_fc
AAA	Lys	1.16042	1.17393	0.496095	0.545297
AAC	Asn	1.1202	1.14616	0.0778466	-0.145261
AAG	Lys	0.887349	0.938505	-0.573911	-0.612087
AAT	Asn	0.395991	0.409455	-0.0888789	0.197836
ACA	Thr	1.33216	1.22137	0.83904	1.59587
ACC	Thr	0.822848	0.963436	-0.77093	-0.772979
ACG	Thr	0.976958	1.168	0.133679	-1.34535
ACT	Thr	1.02219	1.03696	-0.662666	-0.0929267
AGA	Arg	1.5675	1.26078	1.37115	2.33203
AGC	Ser	1.20343	1.33605	-0.432107	-0.180072
AGG	Arg	0.8857	0.893454	-0.0406523	0.974043
AGT	Ser	0.392803	0.383547	-0.0629082	-0.146635
ATA	Ile	1.26407	1.06805	1.13129	1.24251
ATC	Ile	1.02621	0.963995	-0.417187	-0.565104
ATT	Ile	0.824193	1.09429	-0.43381	-0.285182
CAA	Gln	1.09192	1.17526	1.1689	0.571966
CAC	His	1.10714	1.15009	-0.457332	-0.454023
CAG	Gln	0.835714	1.03258	-0.895783	-0.591982
CAT	His	0.484896	0.510049	0.449681	0.445237
CCA	Pro	1.32067	1.36578	1.09251	1.18763
CCC	Pro	0.877831	0.970364	-0.797709	-0.0809098
CCG	Pro	1.11635	1.05614	-0.922039	-2.65985
CCT	Pro	0.979706	1.21426	-0.79641	0.0733879
CGA	Arg	0.958392	1.11354	-0.587402	-1.55188
CGC	Arg	1.27969	1.22189	-1.35384	-1.29013
CGG	Arg	1.00542	1.06819	-2.49633	-2.76366
CGT	Arg	0.743052	0.73168	-0.485776	-1.45541
CTA	Leu	1.25457	1.21892	1.28383	0.840787
CTC	Leu	0.989165	1.0376	-0.149911	0.372415
CTG	Leu	1.10638	1.23737	-0.836536	-0.801722
CTT	Leu	0.869701	0.900563	-0.492507	-0.164512
GAA	Glu	1.13337	1.25198	0.664554	0.313558
GAC	Asp	1.1773	1.18129	0.166155	0.34123
GAG	Glu	0.845431	0.932914	-0.849095	-0.510055
GAT	Asp	0.451379	0.408349	-0.213066	-0.387524
GCA	Ala	1.38783	1.39367	0.824727	0.990365
GCC	Ala	1.15415	1.26284	-0.437031	-0.268111
GCG	Ala	1.51005	1.2315	-0.616288	-1.62749
GCT	Ala	0.920636	1.25366	-0.203939	0.0494918
GGA	Gly	1.32817	1.35795	1.18586	0.731862
GGC	Gly	1.14302	1.14079	-1.2867	-0.901454
GGG	Gly	0.956457	1.07723	-0.442932	0.396066
GGT	Gly	0.843562	0.790859	-0.611646	-1.28132
GTA	Val	1.26194	1.17891	0.0426454	-0.234756
GTC	Val	0.994615	1.0568	-0.0546371	-0.0826222
GTG	Val	1.17162	1.28966	-0.131222	0.185748
GTT	Val	0.901454	0.794689	0.313655	-0.0931341
TAC	Tyr	1.13221	1.17768	0.126309	-0.174557
TAT	Tyr	0.443653	0.50706	-0.169022	0.305269
TCA	Ser	1.16268	1.23066	1.11393	1.67618
TCC	Ser	0.848354	1.15155	-0.542043	-0.432009
TCG	Ser	1.02579	0.958541	-0.225648	-2.39388
TCT	Ser	0.926091	0.987803	-0.312599	0.738477
TGC	Cys	1.17851	1.32034	0.0258347	-0.0950155
TGT	Cys	0.473692	0.476954	-0.0302102	0.122128
TTA	Leu	0.78824	0.890203	0.748503	1.269
TTC	Phe	1.19543	1.1462	0.0515785	-0.294204
TTG	Leu	0.657938	0.748549	0.639809	-0.134347
TTT	Phe	0.405511	0.496902	-0.0606346	0.466889

## Sheet: Sheet1
Dataset EV3: Mean Relative Fitness (MRF) associated with synonymous mutations across the dengue genome after in-vitro directed evolution through serial passaging in a single host cell line (human or mosquito) (Dolan et al., 2021). The RSCU fold change between dengue virus and human or mosquito are also shown.
