# Supplementary material for: Dengue virus preferentially uses human and mosquito non-optimal codons
Source: Mol Syst Biol. 2024 Jul 22;20(10):1085–108. doi: 10.1038/s44320-024-00052-7 (PMC11450187; doi:10.1038/s44320-024-00052-7)
Supplement: Supplementary file 5 — Dataset EV4 [file 44320_2024_52_MOESM5_ESM.xls]

## Sheet: MSB-2024-12244R_Dataset EV4
virus	realm	locus_tag	host	type	shape	corr_human	p.value_human
Adeno-associated virus	Monodnaviria	EXK25	human:vertebrates	DNA	linear	0.0902981	0.495403
Adeno-associated virus - 1	Monodnaviria	AAV1gp	human:vertebrates	DNA	linear	0.36955	0.00418423
Adeno-associated virus - 3	Monodnaviria	AAV3gp	human:vertebrates	DNA	linear	0.142081	0.282255
Adeno-associated virus - 4	Monodnaviria	AAV4gp	human:vertebrates	DNA	circular	0.417884	0.00120762
Adeno-associated virus - 7	Monodnaviria	AAV7	human:vertebrates	DNA	linear	0.370251	0.00410879
Adeno-associated virus - 8	Monodnaviria	AAV8	human:vertebrates	DNA	linear	0.402688	0.00169888
adeno-associated virus 2	Monodnaviria	AAV2gp0	human:vertebrates	DNA	linear	0.286967	0.027897
Adult diarrheal rotavirus strain J19	Riboviria	ADRSJV19	human:vertebrates	RNA	linear	-0.491818	9.39873409579996e-5
Aichi virus 1	Riboviria	AiV	human:vertebrates	RNA	linear	0.279193	0.032577
Aichivirus B	Riboviria	BkVgp1	human:vertebrates	RNA	linear	0.113618	0.390546
Akhmeta virus	Varidnaviria	KM542	human:vertebrates	DNA	linear	-0.521449	3.01581690158167e-5
Alenquer virus	Riboviria	KM573	human	RNA	linear	-0.401704	0.0019192
Alphapapillomavirus 3	Monodnaviria	HpV61gp	human	DNA	circular	-0.439684	5.58199618721637e-4
Alphapapillomavirus 4	Monodnaviria	HpV2agp	human	DNA	circular	-0.3436	0.00799502
Alphapapillomavirus 7	Monodnaviria	HpV18gp	human:vertebrates	DNA	circular	-0.49474	8.43741160426009e-5
Andes orthohantavirus	Riboviria	ANDV	human:vertebrates	RNA	linear	-0.447867	4.29355562864822e-4
Argentinian mammarenavirus	Riboviria	JV	human:vertebrates	RNA	linear	-0.441555	5.25983733133506e-4
Aroa virus	Riboviria	BSQV	human:invertebrates:vertebrates	RNA	linear	-0.25149	0.0549224
Astrovirus MLB1	Riboviria	MLB1AV	human	RNA	linear	-0.563939	4.96668692570735e-6
Astrovirus MLB2	Riboviria	AstMLB2	human	RNA	linear	-0.535418	1.70595310955054e-5
Astrovirus MLB3	Riboviria	D599	human	RNA	linear	-0.571362	3.54606608878152e-6
Astrovirus VA1	Riboviria	HAstV	human:vertebrates	RNA	linear	-0.497779	7.5345960950648e-5
Astrovirus VA3	Riboviria	D600	human	RNA	linear	-0.529164	2.20772070885708e-5
Astrovirus VA4	Riboviria	D598	human	RNA	linear	-0.461952	2.69336688071616e-4
Avian gyrovirus 2	Anelloviridae	AvGV2	human:vertebrates	DNA	circular	-0.107773	0.415502
Baboon endogenous virus strain M7	Riboviria	Q776	human:vertebrates	DNA	linear	-0.199766	0.129097
Banna virus strain JKT-6423	Riboviria	BAVs1	human:invertebrates:vertebrates	RNA	linear	-0.526826	2.42830704884346e-5
Barmah Forest virus	Riboviria	BFVgp	human:invertebrates:vertebrates	RNA	linear	-0.180421	0.171084
Bastrovirus 7	Riboviria	CK923	human	RNA	linear	0.278726	0.0328783
Batai virus	Riboviria	FLA96	human:invertebrates:vertebrates	RNA	linear	-0.483343	1.27873938374857e-4
Bayou orthohantavirus	Riboviria	D1P25	human:vertebrates	RNA	linear	-0.469901	2.05293642440207e-4
Betacoronavirus England 1	Riboviria	D1P20	human:vertebrates	RNA	linear	-0.536178	1.65283192475626e-5
Betapolyomavirus tertihominis	Monodnaviria	KPV	human	NA	NA	-0.501169	6.63340530466357e-5
Bocavirus gorilla/GBoV1/2009	Monodnaviria	GBoV	human:vertebrates	DNA	linear	-0.48498	1.20562474216444e-4
Borna disease virus 2	Riboviria	BDV	human:vertebrates	RNA	linear	-0.0392753	0.767206
Bovine coronavirus	Riboviria	BCoVgp	human:vertebrates	RNA	linear	-0.597428	1.03200235701357e-6
Bovine leukemia virus	Riboviria	BLVgp01	human:vertebrates	RNA	linear	-0.0669199	0.613677
Bovine papular stomatitis virus	Varidnaviria	BPSVgORF	human:vertebrates	DNA	linear	0.428112	8.00774550699222e-4
Bovine viral diarrhea virus 1	Riboviria	PestiV1gp1	human:vertebrates	RNA	linear	-0.290123	0.0261659
Bovine viral diarrhea virus 2	Riboviria	D1Y52	human:vertebrates	RNA	linear	-0.298656	0.0219344
Breda virus	Riboviria	BRV	human:vertebrates	RNA	linear	-0.542256	1.28017991048456e-5
Bufavirus-3	Monodnaviria	LL81	human	DNA	linear	-0.285373	0.0333707
Bundibugyo ebolavirus	Riboviria	BDBVp	human:vertebrates	RNA	linear	-0.443483	4.94542806875357e-4
Bunyamwera virus	Riboviria	BUNV	human:invertebrates:vertebrates	RNA	linear	-0.495383	8.23849070940534e-5
Cache Valley virus	Riboviria	FLB09	human:invertebrates:vertebrates	RNA	linear	-0.468673	2.1416982850265e-4
California sea lion astrovirus 2	Riboviria	CD918	human:vertebrates	RNA	linear	-0.309117	0.0175545
Camel alphacoronavirus	Riboviria	AU268	human:vertebrates	RNA	linear	-0.557627	6.58058331659641e-6
Camelpox virus	Varidnaviria	CamMLVgp	human:vertebrates	DNA	linear	-0.515546	3.81137830913829e-5
Cangyuan orthoreovirus	Riboviria	RC56	human:vertebrates	RNA	linear	-0.343892	0.0079391
Caraparu virus	Riboviria	CAU81	human:invertebrates:vertebrates	RNA	linear	-0.472122	1.90084976016545e-4
Catu virus	Riboviria	D1S41	human	RNA	linear	-0.477615	1.5679961336579e-4
Central cimpanzee simian foamy virus	Riboviria	D1U23	human	DNA	linear	-0.537405	1.57027027749489e-5
Cercopithecine betaherpesvirus 5	Duplodnaviria	CeHV	human:vertebrates	DNA	linear	-0.00420807	0.974861
Chagres virus	Riboviria	KM572	human	RNA	linear	-0.384746	0.00279746
Chandipura virus	Riboviria	J423	human:invertebrates:vertebrates	RNA	linear	-0.421391	9.82173839282021e-4
Chandiru virus	Riboviria	CDUV	human:invertebrates:vertebrates	RNA	linear	-0.43834	5.82453016326729e-4
Chapare mammarenavirus	Riboviria	CV	human	RNA	linear	-0.449679	4.04780231340707e-4
Chicken anemia virus	Anelloviridae	CAVgp	human:vertebrates	DNA	circular	0.137989	0.296453
Chikungunya virus	Riboviria	CHIKVgp	human:invertebrates:vertebrates	RNA	linear	-0.0985389	0.456758
Chimpanzee adenovirus Y25	Varidnaviria	YOE	human:vertebrates	DNA	linear	0.464348	2.48328445735728e-4
Choclo virus	Riboviria	D1P99	human:vertebrates	RNA	linear	-0.50506	6.6523393374685907e-05
Circo-like virus-Brazil hs1	unclassified viruses	DJ54	human	DNA	circular	-0.470894	1.98356806211315e-4
Circular ssDNA virus sp.	unclassified viruses	BBC24	human:vertebrates	DNA	circular	0.0305937	0.820885
Colobus guereza papillomavirus 2	Monodnaviria	CgPV2	human:vertebrates	DNA	circular	-0.452484	3.692518146245e-4
Cosavirus A	Riboviria	HCoSV	human:vertebrates	RNA	linear	-0.492987	9.00268431561907e-5
Cosavirus D	Riboviria	HCoSV	human	RNA	linear	-0.49817	8.59471563080488e-5
Cosavirus E	Riboviria	HCoSV	human	RNA	linear	-0.523378	2.79135422949088e-5
Cosavirus F	Riboviria	CAB91	human:vertebrates	RNA	linear	-0.479544	1.46448114822013e-4
Cosavirus JMY-2014	Riboviria	SB81	human	RNA	linear	-0.487142	1.11491120806421e-4
Cowden I virus	Riboviria	PECVgp	human:vertebrates	RNA	linear	-0.0527762	0.690659
Cowpox virus	Varidnaviria	CPXV	human:vertebrates	DNA	linear	-0.518936	3.33350056726399e-5
Coxsackievirus A2	Riboviria	D1P31	human:vertebrates	RNA	linear	-0.328521	0.011391
Coxsackievirus B3	Riboviria	D1P32	human:vertebrates	RNA	linear	-0.228229	0.0821963
Crimean-Congo hemorrhagic fever orthonairovirus	Riboviria	CCFHV	human:invertebrates:vertebrates	RNA	linear	-0.465517	2.38635254506233e-4
Cutavirus	Monodnaviria	D1U49	human:vertebrates	DNA	linear	-0.281962	0.0373678
Cyclovirus NG12	Monodnaviria	D1Q39	human	DNA	circular	-0.3218	0.0132702
Cyclovirus NG14	Monodnaviria	D1Q40	human	DNA	circular	-0.350263	0.00680232
Cyclovirus PK5006	Monodnaviria	C5L35	human	DNA	circular	-0.464579	2.79551988809302e-4
Cyclovirus PK5034	Monodnaviria	D1Q38	human	DNA	circular	-0.325365	0.0122424
Cyclovirus PK5222	Monodnaviria	D1Q36	human	DNA	circular	-0.551632	1.02676050156879e-5
Cyclovirus PK5510	Monodnaviria	D1Q35	human	DNA	circular	-0.460666	2.81268741584958e-4
Cyclovirus SL-108277	Monodnaviria	D1Q41	human	DNA	circular	-0.476856	1.61059033543125e-4
Cyclovirus TN25	Monodnaviria	D1Q37	human	DNA	circular	-0.529053	2.61908643139217e-5
Cyclovirus VN	Monodnaviria	D1Y36	human:vertebrates	DNA	linear	-0.360666	0.00525179
Dengue virus 1	Riboviria	DV1	human:invertebrates:vertebrates	RNA	linear	-0.312215	0.0164113
Dengue virus 2	Riboviria	DENV	human:invertebrates:vertebrates	RNA	linear	-0.198539	0.131502
Dengue virus 3	Riboviria	DV3	human:invertebrates:vertebrates	RNA	linear	-0.277557	0.0336419
Dengue virus 4	Riboviria	DV4	human:invertebrates:vertebrates	RNA	linear	-0.259848	0.0471467
Dobrava-Belgrade orthohantavirus	Riboviria	DOBV	human:vertebrates	RNA	linear	-0.445704	4.60465386608193e-4
Duck coronavirus	Riboviria	HO267	human:vertebrates	RNA	linear	-0.616657	3.94845736055396e-7
Eastern chimpanzee simian foamy virus	Riboviria	D1U24	human	DNA	linear	-0.514728	3.93588615691217e-5
Eastern equine encephalitis virus	Riboviria	EEEVgp	human:invertebrates:vertebrates	RNA	linear	-0.296084	0.0231435
Echarate virus	Riboviria	KM576	human	RNA	linear	-0.404909	0.00159428
Ectromelia virus	Varidnaviria	ECTVgp	human:vertebrates	DNA	linear	-0.522501	2.89138403151803e-5
Ekpoma virus 1	Riboviria	D1P10	human	RNA	linear	-0.446873	4.43403023284119e-4
Ekpoma virus 2	Riboviria	D1P11	human	RNA	linear	-0.475628	1.68164862719729e-4
Encephalomyocarditis virus	Riboviria	EMCVgp	human:vertebrates	RNA	linear	-0.327119	0.0117628
Enterovirus A	Riboviria	HEVAgp1	human:vertebrates	RNA	linear	-0.375745	0.00355844
enterovirus A114	Riboviria	BBV80	human:vertebrates	RNA	linear	-0.41917	0.00104983
Enterovirus B	Riboviria	HEVBgp1	human:vertebrates	RNA	linear	-0.365517	0.00464231
Enterovirus C	Riboviria	PVgp1	human:vertebrates	RNA	linear	-0.34436	0.00785034
Enterovirus D	Riboviria	HEVDgp1	human	RNA	linear	-0.412449	0.00128103
enterovirus D68	Riboviria	D1P33	human	RNA	linear	-0.45716	3.16312451010947e-4
Enterovirus sp.	Riboviria	EP31	human:vertebrates	RNA	linear	-0.473466	1.81389598490473e-4
European bat 2 lyssavirus	Riboviria	EBLV2	human:vertebrates	RNA	linear	-0.28498	0.0290358
Fort Sherman virus	Riboviria	FLB08	human:vertebrates	RNA	linear	-0.470953	1.97955535836589e-4
Friend murine leukemia virus	Riboviria	FrMLVgp	human:vertebrates	DNA	linear	-0.118177	0.371714
Gammapapillomavirus sp.	Monodnaviria	EXJ72	human	DNA	linear	-0.59024	1.46195463167459e-6
GB virus C	Riboviria	HGV1gp1	human:vertebrates	RNA	linear	0.246113	0.060457
GB virus-B	Riboviria	HGvBgp1	human:vertebrates	RNA	linear	-0.519638	3.24185252177986e-5
Gemycircularvirus C1c	Monodnaviria	D1R18	human:vertebrates	DNA	linear	-0.1218	0.357147
Gemycircularvirus HV-GcV1	Monodnaviria	BBC21	human	DNA	circular	0.0421975	0.750418
Gemycircularvirus HV-GcV2	Monodnaviria	BBC25	human	DNA	circular	-0.028872	0.827794
Gemycircularvirus SL1	Monodnaviria	XM12	human:vertebrates	DNA	circular	-0.218995	0.0956346
Gemycircularvirus sp.	Monodnaviria	EXI26	human:vertebrates	DNA	circular	-0.181648	0.168154
Gibbon ape leukemia virus	Riboviria	GALVgp	human:vertebrates	RNA	linear	-0.161485	0.221132
Guanarito mammarenavirus	Riboviria	GTOV	human:vertebrates	RNA	linear	-0.438866	5.72850631530777e-4
Guaroa virus	Riboviria	CAU83	human	RNA	linear	-0.510812	4.58571998736791e-5
Guenon simian foamy virus	Riboviria	FLA08	human	DNA	linear	-0.526008	2.51024076758191e-5
Gyrovirus 4	Anelloviridae	B716	human:vertebrates	DNA	circular	-0.372648	0.00386008
Gyrovirus GyV3	Anelloviridae	GyV3	human:vertebrates	DNA	circular	-0.123027	0.352294
Gyrovirus Tu243	Anelloviridae	V507	human	DNA	circular	-0.366277	0.00455275
Gyrovirus Tu789	Anelloviridae	V506	human	DNA	circular	-0.220573	0.0932235
Hantaan orthohantavirus	Riboviria	HTNV	human:vertebrates	RNA	linear	-0.466102	2.33919852421784e-4
Hantavirus Z10	Riboviria	HVZ10	human	RNA	linear	-0.457393	3.13857448885005e-4
Hendra henipavirus	Riboviria	Hvgp	human:vertebrates	RNA	linear	-0.461543	2.73081993432472e-4
Hepacivirus B	Riboviria	D1Q48	human	RNA	linear	-0.515839	3.76780432259932e-5
Hepatitis B virus	Riboviria	HBVgp	human:vertebrates	DNA	circular	-0.453594	3.5599344693854e-4
Hepatitis C virus (isolate H77)	Riboviria	D1Q49	human:vertebrates	RNA	linear	0.264582	0.0431604
Hepatitis C virus genotype 1	Riboviria	HCVgp1	human:vertebrates	RNA	linear	0.2737	0.0362678
Hepatitis C virus genotype 2	Riboviria	HCV2	human:vertebrates	RNA	linear	0.215254	0.101545
Hepatitis C virus genotype 3	Riboviria	HCV3	human:vertebrates	RNA	linear	0.0395091	0.765859
Hepatitis C virus genotype 4	Riboviria	HCV4	human:vertebrates	RNA	linear	0.0904734	0.494564
Hepatitis C virus genotype 5	Riboviria	HCV5	human:vertebrates	RNA	linear	0.145003	0.272395
Hepatitis C virus genotype 6	Riboviria	HCV6	human:vertebrates	RNA	linear	0.0624781	0.637457
Hepatitis C virus genotype 7	Riboviria	BFX91	human:vertebrates	RNA	linear	0.128346	0.33174
Hepatitis delta virus	Ribozyviria	HDvgp	human:vertebrates	RNA	circular	0.0960181	0.501561
Hepatitis E virus rat/R63/DEU/2009	Riboviria	D1R26	human:vertebrates	RNA	linear	0.0959673	0.468636
Hepatovirus A	Riboviria	HAVgp	human:vertebrates	RNA	linear	-0.381773	0.00359235
Heron hepatitis B virus	Riboviria	HHBVgp	human:vertebrates	DNA	circular	-0.335418	0.00970744
HMO Astrovirus A	Riboviria	HMOAstV	human	RNA	linear	-0.49474	8.43741160426009e-5
Hudisavirus sp.	unclassified viruses	CKM59	human	DNA	circular	0.0481592	0.721369
Human adenovirus 54	Varidnaviria	HAdV	human:vertebrates	DNA	linear	0.253653	0.0528165
Human alphaherpesvirus 1	Duplodnaviria	HHV1gp00p	human:vertebrates	DNA	linear	0.471479	1.9437748828929e-4
Human alphaherpesvirus 2	Duplodnaviria	HHV2p	human:vertebrates	DNA	linear	0.476563	1.62725402732408e-4
Human alphaherpesvirus 3	Duplodnaviria	HHV3	human	DNA	linear	-0.413676	0.00123566
Human associated cyclovirus 10	Monodnaviria	DJ30p	human	DNA	circular	-0.447808	4.30170509336618e-4
Human associated gemyvongvirus 1	Monodnaviria	ATE41	human	DNA	linear	-0.0683226	0.606248
Human associated huchismacovirus 1	Monodnaviria	D1U60	human	DNA	circular	-0.514227	4.69404950612404e-5
Human associated huchismacovirus 2	Monodnaviria	D1U61	human	DNA	circular	-0.316482	0.0149419
Human associated huchismacovirus 3	Monodnaviria	D1U62	human	DNA	circular	-0.418201	0.00132485
Human astrovirus	Riboviria	HAstVgp	human	RNA	linear	-0.495149	8.31031899463318e-5
Human astrovirus BF34	Riboviria	IJ19	human	RNA	linear	-0.541321	1.33187460758027e-5
Human betaherpesvirus 5	Duplodnaviria	HHV5wtgp	human	DNA	linear	0.306604	0.0185316
Human betaherpesvirus 6A	Duplodnaviria	HHV6	human	DNA	linear	-0.472589	1.87018007115459e-4
Human betaherpesvirus 6B	Duplodnaviria	HhV6Bgp	human:vertebrates	DNA	linear	-0.452367	3.70673352903326e-4
Human betaherpesvirus 7	Duplodnaviria	HHV7	human	DNA	linear	-0.535535	1.69767824301434e-5
Human bocavirus 2	Monodnaviria	AR658	human:vertebrates	NA	NA	-0.45038	3.9561702653136e-4
Human bocavirus 2c PK	Monodnaviria	HBoV2	human:vertebrates	DNA	linear	-0.463998	2.51305981663337e-4
Human bocavirus 3	Monodnaviria	HBoV3	human:vertebrates	DNA	linear	-0.456634	3.21900549413642e-4
Human bocavirus 4 NI	Monodnaviria	HBoV4	human:vertebrates	DNA	linear	-0.521099	3.05838848411486e-5
Human circovirus VS6600022	Monodnaviria	JM62	human	DNA	circular	-0.289831	0.0263223
Human coronavirus 229E	Riboviria	HCoV229Egp	human:vertebrates	RNA	linear	-0.576096	2.85067461798033e-6
Human coronavirus HKU1	Riboviria	HCHV1gp	human	RNA	linear	-0.587726	1.64893089346865e-6
Human coronavirus NL63	Riboviria	HCNV63gp	human	RNA	linear	-0.56166	5.50085905197358e-6
Human cosavirus	Riboviria	DP96	human	RNA	linear	-0.448451	4.2128321752251e-4
Human cosavirus B	Riboviria	HCoSV	human	RNA	linear	-0.455523	3.33995251367659e-4
Human cyclovirus VS5700009	Monodnaviria	M698	human	DNA	circular	-0.386382	0.0026759
Human DNA virus	unclassified viruses	EXH56	human	DNA	circular	-0.120916	0.373673
Human endogenous retrovirus K113	Riboviria	Q779	human	DNA	linear	-0.480362	1.42249579525688e-4
Human erythrovirus V9	Monodnaviria	HeVV9gp	human	DNA	linear	-0.539743	1.42355645433973e-5
Human fecal virus Jorvi2	Monodnaviria	CGU78	human	DNA	circular	-0.531145	2.4073575147309e-5
Human fecal virus Jorvi3	Monodnaviria	CGU77	human	DNA	circular	-0.374436	0.00470853
Human fecal virus Jorvi4	Monodnaviria	CGU76	human	DNA	circular	-0.320748	0.0135874
Human feces pecovirus	unclassified viruses	EXH53	human	DNA	circular	-0.154471	0.24205
Human feces smacovirus 3	Monodnaviria	CKM78	human	DNA	circular	-0.352118	0.00698854
Human gammaherpesvirus 4	Duplodnaviria	HHV4	human:vertebrates	DNA	circular	0.47633	1.6406989233916e-4
Human gammaherpesvirus 8	Duplodnaviria	HHV8GK18	human:vertebrates	DNA	linear	0.00800701	0.952029
Human gemycircularvirus GeTz1	Monodnaviria	D1R19	human	DNA	linear	-0.240561	0.0666388
Human genital-associated circular DNA virus-1	Monodnaviria	XM15	human	DNA	circular	-0.0305085	0.818187
Human gyrovirus 1	Anelloviridae	HuGyV1	vertebrates: human	NA	NA	-0.154062	0.243311
Human hepegivirus	Riboviria	D1Q59	human	RNA	linear	-0.281064	0.0313947
Human herpesvirus 4 type 2	Duplodnaviria	HHV4tp2	human:vertebrates	DNA	circular	0.430508	7.43842632945343e-4
Human immunodeficiency virus 1	Riboviria	HIV1gp	human:vertebrates	RNA	linear	-0.453302	3.5943965180602e-4
Human immunodeficiency virus 2	Riboviria	HIV2gp	human	RNA	linear	-0.411046	0.00133472
Human lung-associated vientovirus FB	Monodnaviria	KM684	human	DNA	circular	-0.479369	1.47362502804648e-4
Human mastadenovirus A	Varidnaviria	HAdVAgp	human:vertebrates	DNA	linear	-0.50526	5.6787612740083e-5
Human mastadenovirus B	Varidnaviria	HAdVB1	human:vertebrates	DNA	linear	-0.230742	0.0788116
Human mastadenovirus C	Varidnaviria	HAdVC	human:vertebrates	DNA	linear	0.127528	0.334851
Human mastadenovirus D	Varidnaviria	HuAdVD	human:vertebrates	DNA	linear	0.422092	9.61643966467941e-4
Human mastadenovirus E	Varidnaviria	HAdVE	human:vertebrates	DNA	linear	0.437171	6.04318037778733e-4
Human mastadenovirus F	Varidnaviria	HAdVF	human:vertebrates	DNA	linear	-0.186674	0.15654
Human metapneumovirus	Riboviria	D1Y22	human:vertebrates	RNA	linear	-0.463998	2.51305981663337e-4
Human orthopneumovirus	Riboviria	HRSVgp	human	RNA	linear	-0.489012	1.0415742130785e-4
Human orthorubulavirus 2	Riboviria	HPIV2gp	human:vertebrates	RNA	linear	-0.49737	7.65069656671927e-5
Human papillomavirus	Monodnaviria	AMQ97	human	DNA	circular	-0.547808	1.00988917531215e-5
human papillomavirus 103	Monodnaviria	HPV103	human	DNA	circular	-0.553945	7.73746304064218e-6
human papillomavirus 108	Monodnaviria	HPV	human	DNA	circular	-0.515254	3.85541959407075e-5
Human papillomavirus 109	Monodnaviria	HPV	human	DNA	circular	-0.595967	1.10823384067833e-6
Human papillomavirus 116	Monodnaviria	HpV	human	DNA	circular	-0.589947	1.48261328893629e-6
Human papillomavirus 121	Monodnaviria	HPV	human	DNA	circular	-0.535593	1.69355486756834e-5
Human papillomavirus 126	Monodnaviria	HPV	human	DNA	circular	-0.531034	2.04484666209179e-5
Human papillomavirus 127	Monodnaviria	HPV127	human	DNA	circular	-0.586148	1.7777073076342e-6
Human papillomavirus 132	Monodnaviria	HPV132	human	DNA	circular	-0.573816	3.16763330225203e-6
Human papillomavirus 134	Monodnaviria	HPV134	human	DNA	circular	-0.548042	9.99775367160299e-6
Human papillomavirus 135	Monodnaviria	A396	human	DNA	circular	-0.569492	3.86261827661232e-6
Human papillomavirus 136	Monodnaviria	A398	human	DNA	circular	-0.52595	2.51619052933091e-5
Human papillomavirus 140	Monodnaviria	A401	human	DNA	circular	-0.556049	7.05493593899236e-6
Human papillomavirus 154	Monodnaviria	M523	human	DNA	circular	-0.541672	1.31226463136369e-5
human papillomavirus 163	Monodnaviria	AR651	human	DNA	circular	-0.617417	3.79796532266558e-7
human papillomavirus 166	Monodnaviria	D564	human	DNA	circular	-0.555757	7.14622866301628e-6
Human papillomavirus 167	Monodnaviria	X516	human	DNA	circular	-0.572881	3.3070633783259e-6
Human papillomavirus 172	Monodnaviria	D1R43	human	DNA	circular	-0.563004	5.17964115933625e-6
Human papillomavirus 175	Monodnaviria	D1R44	human	DNA	circular	-0.548919	9.62687174260677e-6
Human papillomavirus 178	Monodnaviria	DK21	human	DNA	linear	-0.580245	2.34915060316479e-6
Human papillomavirus 179	Monodnaviria	O143	human	DNA	linear	-0.574167	3.11679329791613e-6
Human papillomavirus 184	Monodnaviria	D1T33	human	DNA	circular	-0.542724	1.25504172799375e-5
Human papillomavirus 187	Monodnaviria	D1U81	human	DNA	circular	-0.53758	1.55879505538077e-5
Human papillomavirus 201	Monodnaviria	ADP62	human	DNA	circular	-0.552718	8.16372396626349e-6
Human papillomavirus 204	Monodnaviria	D1R45	human	DNA	circular	-0.579427	2.44090492002274e-6
human papillomavirus 30	Monodnaviria	D1T14	human	DNA	linear	-0.477991	1.76926765292039e-4
Human papillomavirus 4	Monodnaviria	HpV4gp	human	DNA	linear	-0.509001	4.91887175508696e-5
Human papillomavirus 5	Monodnaviria	HpV5gp	human:vertebrates	DNA	circular	-0.494623	8.47405202096059e-5
human papillomavirus 71	Monodnaviria	D1R35	human:vertebrates	DNA	circular	-0.427489	0.00125034
Human papillomavirus 9	Monodnaviria	HpV9gp	human:vertebrates	DNA	linear	-0.540912	1.355098958981e-5
Human papillomavirus KC5	Monodnaviria	AAW64	human	DNA	circular	-0.531911	1.97241841540202e-5
Human papillomavirus type 10	Monodnaviria	HpV10gp	human	DNA	linear	-0.528755	2.24492399108616e-5
Human papillomavirus type 101	Monodnaviria	HPV101	human	DNA	circular	-0.527995	2.3155693525397e-5
Human papillomavirus type 112	Monodnaviria	HPV	human	DNA	circular	-0.559848	5.96352474793359e-6
Human papillomavirus type 128	Monodnaviria	HPV128	human:vertebrates	DNA	circular	-0.59585	1.11455854123545e-6
Human papillomavirus type 129	Monodnaviria	HPV129	human	DNA	circular	-0.575278	2.96083806325861e-6
Human papillomavirus type 131	Monodnaviria	HPV131	human	DNA	circular	-0.551549	8.59007637383294e-6
Human papillomavirus type 137	Monodnaviria	A400	human	DNA	circular	-0.564582	4.82509140068435e-6
Human papillomavirus type 144	Monodnaviria	A402	human	DNA	circular	-0.601636	8.39364680461993e-7
Human papillomavirus type 156	Monodnaviria	B1783	human	DNA	circular	-0.542373	1.2738516087575e-5
Human papillomavirus type 16	Monodnaviria	HpV16gp	human	DNA	circular	-0.565167	4.69967431336146e-6
Human papillomavirus type 161	Monodnaviria	D1R42	human	DNA	circular	-0.571362	3.54606608878152e-6
Human papillomavirus type 26	Monodnaviria	HpV26gp	human	DNA	linear	-0.543016	1.23956552629814e-5
Human papillomavirus type 32	Monodnaviria	HpV32gp	human	DNA	linear	-0.55412	7.67830149230612e-6
Human papillomavirus type 34	Monodnaviria	HpV34gp	human	DNA	linear	-0.548101	9.97261777106836e-6
Human papillomavirus type 41	Monodnaviria	HpV41gp	human	DNA	linear	-0.466102	2.33919852421784e-4
Human papillomavirus type 48	Monodnaviria	NA	human	DNA	linear	-0.55675	6.84028088072839e-6
Human papillomavirus type 49	Monodnaviria	HpV49gp	human	DNA	circular	-0.572122	3.42459698783059e-6
Human papillomavirus type 50	Monodnaviria	NA	human	DNA	linear	-0.577674	2.64906946429006e-6
Human papillomavirus type 53	Monodnaviria	HpV53gp	human	DNA	circular	-0.514611	3.95397796110932e-5
Human papillomavirus type 54	Monodnaviria	HpV54gp	human	DNA	linear	-0.54512	1.13329395875759e-5
Human papillomavirus type 60	Monodnaviria	NA	human	DNA	linear	-0.532496	1.92546911105403e-5
Human papillomavirus type 63	Monodnaviria	HpV63gp	human	DNA	linear	-0.549503	9.38681971522104e-6
Human papillomavirus type 6b	Monodnaviria	HPV6bgp	human:vertebrates	DNA	circular	-0.534424	1.77782430333217e-5
Human papillomavirus type 7	Monodnaviria	HpV7gp	human	DNA	linear	-0.556867	6.80510686886454e-6
Human papillomavirus type 85	Monodnaviria	CBR63	human	DNA	circular	-0.54588	1.09705936020878e-5
Human papillomavirus type 88	Monodnaviria	HPV88	human	DNA	circular	-0.58422	1.94807251356414e-6
Human papillomavirus type 90	Monodnaviria	HpV90gp	human:vertebrates	DNA	circular	-0.425307	8.72430206784969e-4
Human papillomavirus type 92	Monodnaviria	HpV92gp	human	DNA	linear	-0.546055	1.08885292341857e-5
Human papillomavirus type 96	Monodnaviria	HPV96gp	human	DNA	circular	-0.560491	5.79531843560899e-6
Human parainfluenza virus 4a	Riboviria	N696	human	RNA	linear	-0.514611	3.95397796110932e-5
Human parechovirus 1	Riboviria	D1P45	human:vertebrates	RNA	linear	-0.457919	3.08397287336892e-4
Human parvovirus 4 G1	Monodnaviria	HParV4gp	human:vertebrates	DNA	linear	-0.542431	1.27069843591724e-5
Human parvovirus B19	Monodnaviria	B19V	human:vertebrates	DNA	linear	-0.490883	9.72708147839538e-5
Human pegivirus 2	Riboviria	APL51	human	RNA	linear	-0.234249	0.0742755
Human picobirnavirus	Riboviria	HPV	human	RNA	linear	-0.371128	0.0040162
Human polyomavirus 1	Monodnaviria	BKPyVgp	human:vertebrates	DNA	circular	-0.539013	3.49537138193826e-5
Human polyomavirus 6	Monodnaviria	HPyV6	human	DNA	circular	-0.508202	8.02161521445952e-5
Human polyomavirus 7	Monodnaviria	HPyV7	human	DNA	circular	-0.547619	2.08706960926459e-5
Human polyomavirus 9	Monodnaviria	HPyV9	human	DNA	linear	-0.540602	2.31698479172768e-5
Human respirovirus 1	Riboviria	Hpv1gp	human:vertebrates	RNA	linear	-0.496376	7.93957057018335e-5
Human respirovirus 3	Riboviria	HPIV3gp	human:vertebrates	RNA	linear	-0.447516	4.34266448458822e-4
Human rhinovirus NAT001	Riboviria	D1P38	human:vertebrates	RNA	linear	-0.422911	9.3818395343118e-4
Human rotavirus B	Riboviria	M700	human:vertebrates	RNA	linear	-0.496493	7.90507000747808e-5
Human smacovirus 1	Monodnaviria	TI45	human	DNA	circular	-0.451315	3.83693962572553e-4
Human stool-associated circular virus NG13	Monodnaviria	D1Q15	human	DNA	circular	-0.557686	6.56360365892126e-6
Human T-cell leukemia virus type I	Riboviria	HTLV1gp	human:vertebrates	DNA	linear	-0.0243717	0.854341
Human T-lymphotropic virus 2	Riboviria	HTLV2gp	human:vertebrates	DNA	linear	0	1
Human T-lymphotropic virus 4	Riboviria	HTLV	human	DNA	linear	0.156867	0.234755
Human TMEV-like cardiovirus	Riboviria	HuTLCV	human:vertebrates	RNA	linear	-0.493688	8.77250756965113e-5
Husavirus sp.	Riboviria	BVF64	human	DNA	linear	0.00414962	0.975213
Indian encephalitis associated cyclovirus	Monodnaviria	BV374p	human	DNA	circular	-0.467101	2.56846897553773e-4
Infectious bronchitis virus	Riboviria	IBVgp	human:vertebrates	RNA	linear	-0.599123	9.49828293427868e-7
Infectious spleen and kidney necrosis virus	Varidnaviria	Isaknvgp	human:vertebrates	DNA	linear	0.106838	0.419579
Influenza A virus (A/California/07/2009(H1N1))	Riboviria	UJ99	human:vertebrates	RNA	linear	-0.468615	2.14601157271891e-4
Influenza A virus (A/goose/Guangdong/1/1996(H5N1))	Riboviria	FLUAVH5N1	human:vertebrates	RNA	linear	-0.444126	4.84449333259216e-4
Influenza A virus (A/Hong Kong/1073/99(H9N2))	Riboviria	FLUAVAHHH9N2	human:vertebrates	RNA	linear	-0.440678	5.40867965546331e-4
Influenza A virus (A/Korea/426/1968(H2N2))	Riboviria	FLUAVH2N2	human:vertebrates	RNA	linear	-0.454179	3.49191445307722e-4
Influenza A virus (A/New York/392/2004(H3N2))	Riboviria	FLUAVH3N2	human:vertebrates	RNA	linear	-0.416365	0.0011413
Influenza A virus (A/Puerto Rico/8/1934(H1N1))	Riboviria	FLUAV	human:vertebrates	RNA	linear	-0.509643	4.79817113451018e-5
Influenza A virus (A/Shanghai/02/2013(H7N9))	Riboviria	TS66	human:vertebrates	RNA	linear	-0.396084	0.00204735
Influenza B virus (B/Lee/1940)	Riboviria	FLUBVsRNA	human:vertebrates	RNA	linear	-0.477265	1.58752461773528e-4
Influenza C virus (C/Ann Arbor/1/50)	Riboviria	FLUCV	human:vertebrates	RNA	linear	-0.461777	2.70936021048935e-4
Ingwavuma virus	Riboviria	FLA99	human:vertebrates	RNA	linear	-0.48761	1.09614371040295e-4
Japanese encephalitis virus	Riboviria	JEVgp	human:invertebrates:vertebrates	RNA	linear	-0.179895	0.172352
JC polyomavirus	Monodnaviria	Jvgp	human	DNA	circular	-0.476696	2.76253075493859e-4
Jingmen tick virus	Riboviria	FB04	human:invertebrates:vertebrates	RNA	linear	0.198714	0.131157
Kyasanur Forest disease virus	Riboviria	D1Y39	human:invertebrates:vertebrates	RNA	linear	-0.0183518	0.890102
La Crosse virus	Riboviria	LACV	human:invertebrates:vertebrates	RNA	linear	-0.45675	3.2065100532366e-4
Laguna Negra orthohantavirus	Riboviria	D1R27	human:vertebrates	RNA	linear	-0.500569	7.86569625333152e-5
Langat virus	Riboviria	LGTVgp1	human:invertebrates:vertebrates	RNA	linear	-0.0943308	0.476281
Lassa mammarenavirus	Riboviria	LASV	human:vertebrates	RNA	linear	-0.423261	9.28289274348648e-4
Le Dantec virus	Riboviria	CAV00	human	RNA	linear	-0.463063	2.59406717390665e-4
Lebombo virus	Riboviria	D1R86	human	RNA	linear	-0.336353	0.00949677
LI polyomavirus	Monodnaviria	B7L77	human	DNA	circular	-0.43308	6.86853197096044e-4
Louping ill virus	Riboviria	LIVgp01	human:invertebrates:vertebrates	RNA	linear	-0.00958504	0.942554
Lujo mammarenavirus	Riboviria	Lujo	human	RNA	linear	-0.437756	5.93293909702663e-4
Lymphocytic choriomeningitis mammarenavirus	Riboviria	LCMV	human:vertebrates	RNA	linear	-0.45225	3.72099888247945e-4
Lyssavirus australis	Riboviria	ABLVgp	human:vertebrates	NA	NA	-0.340853	0.00853778
Lyssavirus duvenhage	Riboviria	J430	human:vertebrates	NA	NA	-0.348217	0.00715066
Macaca mulatta polyomavirus 1	Monodnaviria	SV40gp	human:vertebrates	DNA	circular	-0.483667	2.5160127500573e-4
Macacine alphaherpesvirus 1	Duplodnaviria	CeHV1gp	human:vertebrates	DNA	linear	0.509293	4.86366325861266e-5
Machupo mammarenavirus	Riboviria	MACV	human:vertebrates	RNA	linear	-0.412157	0.00129205
Madariaga virus	Riboviria	F782	human:invertebrates:vertebrates	RNA	linear	-0.270076	0.0388883
Madrid virus	Riboviria	CAU80	human:vertebrates	RNA	linear	-0.489538	1.02176472084124e-4
Maguari virus	Riboviria	KM534	human:invertebrates:vertebrates	RNA	linear	-0.471128	1.96756191098645e-4
Maldonado virus	Riboviria	KM577	human	RNA	linear	-0.407247	0.00149048
Mamastrovirus 1	Riboviria	BH750	human:vertebrates	RNA	linear	-0.534424	1.77782430333217e-5
Mamastrovirus 3	Riboviria	NZ97	human:vertebrates	RNA	linear	-0.317417	0.0146355
Mammalian orthoreovirus 3	Riboviria	MoV3	human:vertebrates	RNA	linear	-0.412507	0.00127884
Marburg marburgvirus	Riboviria	MARV	human:vertebrates	RNA	linear	-0.505611	5.60315724804429e-5
Marituba virus	Riboviria	CAU78	human:invertebrates:vertebrates	RNA	linear	-0.502864	6.2212033734629e-5
Mayaro virus	Riboviria	MAYVgp	human:invertebrates:vertebrates	RNA	linear	-0.15377	0.244215
Measles morbillivirus	Riboviria	MeVgp	human:vertebrates	RNA	linear	-0.309293	0.017488
Melaka orthoreovirus	Riboviria	I566	human:vertebrates	RNA	linear	-0.378901	0.00327287
Merkel cell polyomavirus	Monodnaviria	MCPyV	human	DNA	circular	-0.495032	9.64219056903341e-5
Middle East respiratory syndrome-related coronavirus	Riboviria	G128	human:vertebrates	RNA	linear	-0.542314	1.27701209506263e-5
Mogiana tick virus	Riboviria	B5Z34	human:invertebrates:vertebrates	RNA	linear	0.237288	0.0705155
Molluscum contagiosum virus subtype 1	Varidnaviria	MOCVgp	human:vertebrates	DNA	linear	0.470953	1.97955535836589e-4
Moloney murine leukemia virus	Riboviria	MLVgp	human:vertebrates	RNA	linear	-0.16505	0.211
Mongoose feces-associated gemycircularvirus c	Monodnaviria	XM20	human:vertebrates	DNA	linear	-0.246464	0.0600828
Monkeypox virus	Varidnaviria	NBT03	human:vertebrates	NA	NA	-0.522151	2.93232119639716e-5
Monkeypox virus Zaire-96-I-16	Varidnaviria	MPXVgp	human:vertebrates	DNA	linear	-0.515956	3.75050455234661e-5
Mouse mammary tumor virus	Riboviria	MMTVgp	human:vertebrates	DNA	linear	-0.55301	8.06028064818474e-6
MSSI2.225 virus	Monodnaviria	JM53	human	DNA	circular	-0.0383402	0.772601
Mumps orthorubulavirus	Riboviria	MuVgp	human:vertebrates	RNA	linear	-0.468615	2.14601157271891e-4
Mupapillomavirus 1	Monodnaviria	HpV1agp	human	DNA	circular	-0.498247	7.40390434984644e-5
Murine type C retrovirus	Riboviria	MtCrVgp	human:vertebrates	DNA	linear	-0.10789	0.414994
Murray Valley encephalitis virus	Riboviria	MVEVgp	human:invertebrates:vertebrates	RNA	linear	-0.328638	0.0113604
MW polyomavirus	Monodnaviria	B206	human	DNA	circular	-0.509235	9.00718988531702e-5
New Jersey polyomavirus-2013	Monodnaviria	FD57	human	DNA	circular	-0.496201	7.99158226787679e-5
Nipah henipavirus	Riboviria	Nvgp	human:vertebrates	RNA	linear	-0.519287	3.28737986240221e-5
Norovirus GI	Riboviria	NoVGI	human:vertebrates	RNA	linear	-0.448334	4.2288652124438e-4
Norovirus GII	Riboviria	D9V40	human:vertebrates	RNA	linear	-0.278784	0.0328406
Norovirus GII.17	Riboviria	D9V38	human:vertebrates	RNA	linear	-0.351315	0.00662906
Norovirus GII.2	Riboviria	D9V39	human:vertebrates	RNA	linear	-0.297019	0.0226974
Norovirus GII/Hu/JP/2011/GII/Yuzawa/Gira2HS	Riboviria	FQV35	human:vertebrates	RNA	linear	-0.375687	0.00356393
Norovirus GIII	Riboviria	NoVGIII	human:vertebrates	RNA	linear	0.183285	0.164305
Norovirus GIV	Riboviria	NoVGIV	human:vertebrates	RNA	linear	-0.247691	0.0587877
Norovirus GV	Riboviria	NoVGV	human:vertebrates	RNA	linear	0.219696	0.094557
Norwalk-like virus	Riboviria	NoVGII	human:vertebrates	RNA	linear	-0.249094	0.0573355
Omsk hemorrhagic fever virus	Riboviria	OHFVgp1	human:invertebrates:vertebrates	RNA	linear	-0.0783752	0.554205
Orf virus	Varidnaviria	ORFVgORF	human:vertebrates	DNA	linear	0.421683	9.73571998062793e-4
Oriboca virus	Riboviria	CAU77	human:invertebrates:vertebrates	RNA	linear	-0.501052	6.66274390968125e-5
Oropouche virus	Riboviria	OROV	human:invertebrates:vertebrates	RNA	linear	-0.507539	5.20372899534612e-5
Orthohepevirus A	Riboviria	HEVgp	human:vertebrates	RNA	linear	0.0616598	0.641878
Orungo virus	Riboviria	D1R87	human	RNA	linear	-0.4045	0.0016131
Papiine alphaherpesvirus 2	Duplodnaviria	CeHV16	human:vertebrates	DNA	linear	0.482174	1.33344007794955e-4
Papio ursinus cytomegalovirus	Duplodnaviria	AA805	human:vertebrates	DNA	linear	0.323261	0.0128403
Parainfluenza virus 5	Riboviria	SPV5gp	human:vertebrates	RNA	linear	-0.477265	1.58752461773528e-4
Parechovirus A	Riboviria	HPeV2gp01	human:vertebrates	RNA	linear	-0.439041	5.69681990807785e-4
Parvovirus NIH-CQV	Monodnaviria	N914	human:vertebrates	DNA	linear	-0.163121	0.21644
Pegivirus A	Riboviria	HGvAgp1	human:vertebrates	RNA	linear	0.018761	0.887663
Peste des petits ruminants virus	Riboviria	PPRVgp	human:vertebrates	RNA	linear	-0.305552	0.0189542
Picobirnavirus sp.	Riboviria	EXK89	human:vertebrates	RNA	linear	-0.504383	5.8719222342235e-5
Porcine circovirus 1	Monodnaviria	PCVgp	human:vertebrates	DNA	circular	-0.257978	0.0488028
Porcine circovirus 2	Monodnaviria	PCV2	human:vertebrates	DNA	circular	-0.277431	0.0353289
Porcine enterovirus 9	Riboviria	PEVBgp1	human:vertebrates	RNA	linear	-0.459497	2.92533973182849e-4
Powassan virus	Riboviria	POWVgp1	human:invertebrates:vertebrates	RNA	linear	-0.216657	0.0992961
PreXMRV-1	Riboviria	NA	human:vertebrates	DNA	linear	-0.1737	0.187796
Primate bocaparvovirus 1	Monodnaviria	HBoV	human:vertebrates	DNA	linear	-0.444954	5.29490699903179e-4
Primate T-lymphotropic virus 1	Riboviria	STLV1gp	human:vertebrates	DNA	linear	-0.0931034	0.482059
Primate T-lymphotropic virus 3	Riboviria	STLV3gp	human:vertebrates	DNA	linear	-0.0191701	0.885226
Pseudocowpox virus	Varidnaviria	PCPV	human:vertebrates	DNA	linear	0.395032	0.00210843
Pulau reovirus	Riboviria	D1R94	human:vertebrates	RNA	linear	-0.369959	0.00414008
Punta Toro virus	Riboviria	D1Y16	human:invertebrates:vertebrates	RNA	linear	-0.420514	0.00100839
Puumala orthohantavirus	Riboviria	PUUV	human:vertebrates	RNA	linear	-0.539328	1.72287992515963e-5
RD114 retrovirus	Riboviria	RDV114RtrV	human	DNA	linear	-0.14547	0.270839
Respiratory syncytial virus	Riboviria	Rsvgp	human:vertebrates	RNA	linear	-0.478083	1.54230168003821e-4
Reston ebolavirus	Riboviria	REBOVgp	human:vertebrates	RNA	linear	-0.482934	1.29764511284289e-4
Rhinovirus A	Riboviria	HRV89gp1	human:vertebrates	RNA	linear	-0.509613	5.60094697995737e-5
rhinovirus A1	Riboviria	D1P36	human:vertebrates	RNA	linear	-0.494663	9.77287311700267e-5
rhinovirus B14	Riboviria	HRVBgp1	human	RNA	linear	-0.435418	7.13110210117582e-4
rhinovirus B3	Riboviria	D1P37	human	RNA	linear	-0.428463	7.92203443975643e-4
Rhinovirus C	Riboviria	HRVC	human:vertebrates	RNA	linear	-0.481707	1.3559171943025e-4
Rift Valley fever virus	Riboviria	RVFV	human:invertebrates:vertebrates	RNA	linear	-0.346873	0.007388
Rosavirus A2	Riboviria	EP07	human:vertebrates	RNA	linear	-0.322852	0.0129594
Rosavirus M-7	Riboviria	D1P46	human:vertebrates	RNA	linear	-0.119404	0.36674
Ross River virus	Riboviria	RRVgp	human:invertebrates:vertebrates	RNA	linear	-0.142081	0.282255
Rotavirus A	Riboviria	NA	human:vertebrates	RNA	linear	-0.490766	9.76886067479462e-5
Rotavirus C	Riboviria	HRCV	human:vertebrates	RNA	linear	-0.500701	6.75148125235358e-5
Rubella virus	Riboviria	RUBVgp	human	RNA	linear	0.39059	0.00238471
Sabia virus	Riboviria	SabV	human	RNA	linear	-0.481356	1.37300330387308e-4
Saffold virus	Riboviria	SaffV	human:vertebrates	RNA	linear	-0.472005	1.90858899943238e-4
Saint Louis encephalitis virus	Riboviria	SLEV	human:invertebrates:vertebrates	RNA	linear	-0.165108	0.210837
Salivirus A	Riboviria	Hk1	human:vertebrates	RNA	linear	0.137756	0.297278
Salivirus FHB	Riboviria	MA40	human	RNA	linear	0.183285	0.164305
Salivirus NG-J1	Riboviria	SalVNG	human:vertebrates	RNA	linear	0.146523	0.267361
Sapovirus C12	Riboviria	SCV12	human:vertebrates	RNA	linear	-0.165459	0.209859
Sapovirus Hu/Dresden/pJG-Sap01/DE	Riboviria	SHV01	human:vertebrates	RNA	linear	-0.331736	0.0105771
Sapovirus Hu/Nagoya/NGY-1/2012/JPN	Riboviria	AA802	human:vertebrates	RNA	linear	-0.396902	0.00200095
Sapovirus Mc10	Riboviria	SMV10gp	human:vertebrates	RNA	linear	-0.197428	0.133708
SARS coronavirus Tor2	Riboviria	sar	human:vertebrates	RNA	linear	-0.497195	7.70095806513691e-5
Semliki Forest virus	Riboviria	SFVgp	human:invertebrates:vertebrates	RNA	linear	0.0990064	0.454617
Seoul orthohantavirus	Riboviria	SEOV	human:vertebrates	RNA	linear	-0.447867	4.29355562864822e-4
Severe acute respiratory syndrome coronavirus 2	Riboviria	GU280	human:vertebrates	RNA	linear	-0.558854	6.23253210045522e-6
Severe fever with thrombocytopenia syndrome virus	Riboviria	FLA12	human:invertebrates:vertebrates	RNA	linear	-0.165634	0.209371
Sewage-associated gemycircularvirus 5	Monodnaviria	SP77	human	DNA	circular	0.0628441	0.638479
Sewage-associated gemycircularvirus-10a	Monodnaviria	SQ06	human	DNA	circular	-0.131911	0.318396
SFTS virus HB29	Riboviria	B303	human:invertebrates:vertebrates	RNA	linear	-0.14436	0.274544
Simian adenovirus 1	Varidnaviria	SAdV	human:vertebrates	DNA	linear	0.211514	0.107737
Simian Agent 10	Riboviria	D1O99	human:vertebrates	RNA	linear	-0.458913	2.98320076572237e-4
Simian foamy virus	Riboviria	SFoVgp	human:vertebrates	RNA	linear	-0.532554	1.92083192794969e-5
Simian immunodeficiency virus	Riboviria	SIVgp	human:vertebrates	RNA	linear	-0.429749	7.61483285426038e-4
Simian immunodeficiency virus SIV-mnd 2	Riboviria	Siv2gp	human:vertebrates	DNA	linear	-0.497896	7.50172480779882e-5
Simian pegivirus	Riboviria	HL16	human:vertebrates	RNA	linear	-0.00654588	0.960807
Simian retrovirus 4	Riboviria	SRV4p	human:vertebrates	DNA	linear	-0.503682	6.03080994453935e-5
Simian T-lymphotropic virus 2	Riboviria	STLV2gp	human:vertebrates	RNA	linear	0.106838	0.419579
Sin Nombre orthohantavirus	Riboviria	SNV	human:vertebrates	RNA	linear	-0.458854	2.98904409080171e-4
Sindbis virus	Riboviria	SINVgp	human:invertebrates:vertebrates	RNA	linear	-0.124781	0.345432
Small anellovirus 1	Anelloviridae	SAV1	human:vertebrates	DNA	circular	-0.444954	5.29490699903179e-4
Small anellovirus 2	Anelloviridae	SAV2	human:vertebrates	DNA	circular	-0.410932	0.00147746
Sosuga virus	Riboviria	NZ77	human:vertebrates	RNA	linear	-0.484337	1.23387641873835e-4
STL polyomavirus	Monodnaviria	H016	human	DNA	circular	-0.573889	5.72398747250829e-6
Sudan ebolavirus	Riboviria	SEVgp	human:vertebrates	RNA	linear	-0.453828	3.5325824948207e-4
Suid alphaherpesvirus 1	Duplodnaviria	SuHV1	human:vertebrates	DNA	linear	0.489363	1.02832894820696e-4
Tacaiuma orthobunyavirus	Riboviria	FLB36	human:vertebrates	RNA	linear	-0.462653	2.63025434378401e-4
Tacheng Tick Virus 2	Riboviria	KM606	human:invertebrates:vertebrates	RNA	linear	0.0981882	0.458368
Tai Forest ebolavirus	Riboviria	CIEBOVp	human:vertebrates	RNA	linear	-0.442548	5.09566513018348e-4
Tembusu virus	Riboviria	TembV	human:invertebrates:vertebrates	RNA	linear	-0.308182	0.0179128
Theilovirus	Riboviria	ThVgp	human:vertebrates	RNA	linear	-0.187843	0.153926
Thogotovirus dhoriense	Riboviria	B7L84	human	NA	NA	-0.274985	0.0353742
Tibrovirus congo	Riboviria	FK817	human	NA	NA	-0.472764	1.85879657338832e-4
Tick-borne encephalitis virus	Riboviria	TBEVgp1	human:invertebrates:vertebrates	RNA	linear	-0.0715956	0.58907
Torque teno midi virus 1	Anelloviridae	TTMidiV	human	DNA	circular	-0.389012	0.0024904
Torque teno midi virus 10	Anelloviridae	D1P85	human	DNA	circular	-0.404071	0.00197512
Torque teno midi virus 11	Anelloviridae	D1P86	human	DNA	circular	-0.363376	0.00529612
Torque teno midi virus 12	Anelloviridae	D1P87	human	DNA	circular	-0.38832	0.00302568
Torque teno midi virus 13	Anelloviridae	D1P88	human	DNA	circular	-0.408089	0.00176596
Torque teno midi virus 14	Anelloviridae	D1P89	human	DNA	circular	-0.390772	0.00309917
Torque teno midi virus 2	Anelloviridae	TTmidiV2	human	DNA	circular	-0.41841	0.00107392
Torque teno midi virus 3	Anelloviridae	D1P78	human	DNA	linear	-0.463998	4.72389701619773e-4
Torque teno midi virus 4	Anelloviridae	D1P79	human	DNA	linear	-0.492202	1.06866803818784e-4
Torque teno midi virus 5	Anelloviridae	D1P80	human	DNA	circular	-0.405108	0.00191912
Torque teno midi virus 6	Anelloviridae	D1P81	human	DNA	circular	-0.330762	0.012306
Torque teno midi virus 7	Anelloviridae	D1P82	human	DNA	circular	-0.44689	6.28876495357913e-4
Torque teno midi virus 8	Anelloviridae	D1P83	human	DNA	circular	-0.530529	2.91808016229761e-5
Torque teno midi virus 9	Anelloviridae	D1P84	human	DNA	circular	-0.422215	0.00130858
Torque teno mini virus 1	Anelloviridae	TTMV1	human	DNA	circular	-0.352241	0.00696773
Torque teno mini virus 10	Anelloviridae	D1P73	human	DNA	linear	-0.428958	8.68507465058003e-4
Torque teno mini virus 11	Anelloviridae	D1P74	human	DNA	linear	-0.429164	7.75310412898713e-4
Torque teno mini virus 12	Anelloviridae	D1P75	human	DNA	linear	-0.479427	1.47057124937969e-4
Torque teno mini virus 18	Anelloviridae	A9280	human	DNA	circular	-0.386508	0.00377947
Torque teno mini virus 2	Anelloviridae	TTMV2	human	DNA	circular	-0.391307	0.00255604
Torque teno mini virus 3	Anelloviridae	TTMV3	human	DNA	circular	-0.31391	0.0158133
Torque teno mini virus 5	Anelloviridae	TTMV5	human	DNA	circular	-0.50188	8.69347256893183e-5
Torque teno mini virus 6	Anelloviridae	TTMV6	human	DNA	circular	-0.537974	1.82186844310267e-5
Torque teno mini virus 8	Anelloviridae	TTMV8	human	DNA	linear	-0.443544	6.20987184068334e-4
Torque teno mini virus ALA22	Anelloviridae	QV18	human	DNA	circular	-0.397336	0.00216699
Torque teno mini virus ALH8	Anelloviridae	QV17	human	DNA	circular	-0.409949	0.00225023
Torque teno virus 1	Anelloviridae	TTVgp	human:vertebrates	DNA	circular	-0.380771	0.00311344
Torque teno virus 10	Anelloviridae	TTV10	human	DNA	circular	-0.309702	0.0173337
Torque teno virus 2	Anelloviridae	TTV2	human:vertebrates	DNA	linear	-0.125073	0.344297
Torque teno virus 25	Anelloviridae	TTV25	human	DNA	circular	-0.182642	0.16581
Torque teno virus 27	Anelloviridae	TTV27	human	DNA	circular	-0.175161	0.184067
Torque teno virus 3	Anelloviridae	TTV3	human	DNA	circular	-0.18872	0.151987
Torque teno virus 6	Anelloviridae	TTV6	human	DNA	circular	-0.321216	0.0134456
Torque teno virus 7	Anelloviridae	TTV7	human	DNA	circular	-0.331151	0.0107212
Torque teno virus 9	Anelloviridae	D1P65	human	DNA	linear	-0.0175763	0.906585
Trichodysplasia spinulosa-associated polyomavirus	Monodnaviria	TSaPV	human	DNA	circular	-0.485065	2.09116279261177e-4
TTV-like mini virus	Anelloviridae	J363	human:vertebrates	DNA	circular	-0.426436	9.37086520963169e-4
Tula orthohantavirus	Riboviria	TULV	human:vertebrates	RNA	linear	-0.489831	1.01091014895249e-4
Turkey coronavirus	Riboviria	TCoV	human:vertebrates	RNA	linear	-0.604968	7.11690072522958e-7
Usutu virus	Riboviria	USUV	human:invertebrates:vertebrates	RNA	linear	-0.150263	0.255236
Vaccinia virus	Varidnaviria	VACWR	human:vertebrates	DNA	linear	-0.515313	3.8465737337586e-5
Variegated squirrel bornavirus 1	Riboviria	BEN63	human:vertebrates	RNA	linear	-0.475511	1.68856419081953e-4
Variola virus	Varidnaviria	VARVgp	human	DNA	linear	-0.53495	1.7394303359818e-5
Venezuelan equine encephalitis virus	Riboviria	VEEVgp	human:invertebrates:vertebrates	RNA	linear	-0.209936	0.110435
Vesicular exanthema of swine virus	Riboviria	VESVgp	human:vertebrates	RNA	linear	-0.0807715	0.542123
Walrus calicivirus	Riboviria	WCVgp	human:vertebrates	RNA	linear	-0.08872	0.502994
Wesselsbron virus	Riboviria	WESSV	human:invertebrates:vertebrates	RNA	linear	-0.416832	0.00112557
West Nile virus	Riboviria	WNVgp1	human:invertebrates:vertebrates	RNA	linear	-0.120164	0.363682
Western equine encephalitis virus	Riboviria	Weevgp	human:invertebrates:vertebrates	RNA	linear	-0.199416	0.129781
WU Polyomavirus	Monodnaviria	WUPyV	human	DNA	circular	-0.526521	4.03092287357143e-5
Yaba-like disease virus	Varidnaviria	Ydvgp	human	DNA	linear	-0.586324	1.76294107421995e-6
Yellow fever virus	Riboviria	YFVgp1	human:invertebrates:vertebrates	RNA	linear	-0.289889	0.026291
Zaire ebolavirus	Riboviria	ZEBOVgp	human:vertebrates	RNA	linear	-0.464816	2.444086792177e-4
Zika virus	Riboviria	ZIKV	human:invertebrates:vertebrates	RNA	linear	-0.195207	0.138203
