# Supplementary material for: Dengue virus preferentially uses human and mosquito non-optimal codons
Source: Mol Syst Biol. 2024 Jul 22;20(10):1085–108. doi: 10.1038/s44320-024-00052-7 (PMC11450187; doi:10.1038/s44320-024-00052-7)
Supplement: Supplementary file 6 — Dataset EV5 [file 44320_2024_52_MOESM6_ESM.xls]

## Sheet: Dataset EV5
ID_name	ID_iCodon_paper	sequence
1_nt_frameshift_Optimal	NA	ATGGTGAGCAAGGGAGAAGAACTGTTCACTGGGGTAGTACCGATTCTGGTGGAACTGGATGGGGACGTAAACGGACACAAATTCAGTGTTTCCGGCGAAGGGGAGGGGGATGCGACTTATGGCAAGCTAACTCTGAAATTCATATGTACCACTGGCAAACTTCCGGTGCCCTGGCCTACCCTCGTCACCACCCTTACCTACGGGGTGCAGTGCTTCAGTAGGTACCCGGATCACATGAAACAGCATGACTTTTTTAAGTCCGCGATGCCCGAAGGCTACGTGCAAGAGAGGACCATATTCTTTAAGGATGATGGTAACTACAAAACTAGGGCGGAGGTTAAGTTTGAGGGCGACACTTTAGTGAACCGAATCGAACTCAAAGGGATCGACTTTAAGGAG…
1_nt_frameshift_Non-optimal	NA	ATGGTGAGCAAGGGAGAAGAACTGTTCACTGGGGTAGTACCGATTCTGGTGGAACTGGATGGGGACGTAAACGGACACAAATTCAGTGTTTCCGGCGAAGGGGAGGGGGATGCGACTTATGGCAAGCTAACTCTGAAATTCATATGTACCACTGGCAAACTTCCGGTGCCCTGGCCTACCCTCGTCACCACCCTTACCTACGGGGTGCAGTGCTTCAGTAGGTACCCGGATCACATGAAACAGCATGACTTTTTTAAGTCCGCGATGCCCGAAGGCTACGTGCAAGAGAGGACCATATTCTTTAAGGATGATGGTAACTACAAAACTAGGGCGGAGGTTAAGTTTGAGGGCGACACTTTAGTGAACCGAATCGAACTCAAAGGGATCGACTTTAAGGAG…
GFP_A	GFP_1	ATGGTGAGCAAAGGGGAAGAATTATTTACTGGGGTAGTGCCGATTTTAGTAGAGCTGGACGGGGATGTAAACGGCCATAAATTCAGCGTATCCGGCGAGGGCGAAGGCGATGCGACGTATGGGAAACTAACTCTGAAATTTATATGTACCACTGGTAAATTGCCGGTACCGTGGCCGACTCTAGTGACCACTTTAACTTATGGCGTGCAGTGTTTTAGTAGGTATCCGGACCACATGAAACAACACGACTTTTTCAAAAGCGCGATGCCCGAAGGGTACGTGCAAGAGAGGACTATATTCTTCAAAGACGACGGGAATTACAAAACTAGGGCGGAGGTGAAGTTTGAGGGCGACACTTTAGTAAATAGGATCGAGCTCAAAGGGATCGACTTTAAAGAG…
GFP_B	GFP_5	ATGGTGAGCAAGGGGGAAGAATTATTTACCGGGGTTGTACCTATTCTGGTGGAACTGGACGGGGACGTAAATGGACACAAATTCAGTGTTTCCGGAGAGGGGGAAGGGGATGCGACTTATGGAAAACTAACTCTCAAATTCATATGCACTACTGGGAAACTGCCGGTCCCCTGGCCTACCCTCGTGACCACCTTAACCTATGGGGTGCAGTGCTTCAGTAGGTACCCGGATCATATGAAACAGCATGATTTTTTCAAGTCCGCGATGCCTGAGGGCTACGTGCAAGAAAGGACGATATTCTTCAAAGACGACGGAAATTACAAAACTAGGGCGGAGGTCAAATTTGAAGGTGACACTCTAGTCAATCGTATCGAGCTCAAAGGCATCGATTTTAAAGAA…
GFP_C	GFP_7	ATGGTGAGCAAGGGAGAAGAACTGTTCACTGGGGTAGTACCGATTCTGGTGGAACTGGATGGGGACGTAAACGGACACAAATTCAGTGTTTCCGGCGAAGGGGAGGGGGATGCGACTTATGGCAAGCTAACTCTGAAATTCATATGTACCACTGGCAAACTTCCGGTGCCCTGGCCTACCCTCGTCACCACCCTTACCTACGGGGTGCAGTGCTTCAGTAGGTACCCGGATCACATGAAACAGCATGACTTTTTTAAGTCCGCGATGCCCGAAGGCTACGTGCAAGAGAGGACCATATTCTTTAAGGATGATGGTAACTACAAAACTAGGGCGGAGGTTAAGTTTGAGGGCGACACTTTAGTGAACCGAATCGAACTCAAAGGGATCGACTTTAAGGAG…
GFP_D	GFP_4	ATGGTGAGCAAAGGCGAAGAATTATTCACTGGGGTCGTGCCGATTTTAGTTGAGCTGGACGGGGATGTAAACGGCCATAAATTCAGCGTATCCGGCGAGGGGGAAGGCGATGCGACGTATGGGAAGCTAACACTGAAGTTTATATGTACCACTGGCAAATTGCCTGTACCGTGGCCGACTCTAGTAACCACGTTAACTTATGGCGTGCAGTGCTTTTCCAGGTATCCCGACCACATGAAGCAACACGACTTTTTCAAAAGCGCCATGCCCGAAGGGTACGTGCAAGAGCGTACTATATTCTTCAAGGACGACGGTAATTACAAAACTCGTGCTGAAGTGAAGTTTGAGGGCGACACATTAGTAAACAGGATCGAGCTCAAAGGTATCGACTTCAAAGAG…
GFP_E	GFP_9	ATGGTGAGCAAGGGCGAAGAACTGTTCACTGGGGTCGTGCCGATTTTAGTTGAGCTGGACGGGGATGTAAACGGTCATAAGTTCAGCGTATCCGGCGAGGGAGAAGGCGATGCGACGTATGGGAAGCTAACGCTGAAATTTATATGCACCACCGGCAAATTGCCGGTACCGTGGCCGACTCTAGTCACCACATTAACTTATGGCGTGCAGTGCTTTTCCAGGTATCCAGACCACATGAAGCAACACGACTTTTTCAAAAGCGCCATGCCCGAAGGGTACGTGCAAGAGCGTACCATATTCTTTAAGGACGACGGTAATTACAAAACCCGTGCTGAAGTGAAGTTTGAGGGCGACACCTTAGTAAACAGGATCGAGCTCAAAGGTATCGACTTCAAAGAG…
GFP_F	GFP_6	ATGGTGAGCAAGGGAGAGGAGCTGTTCACCGGGGTAGTGCCCATTTTGGTGGAGTTAGACGGGGACGTAAACGGACACAAATTCAGCGTGAGCGGCGAGGGCGAGGGCGATGCGACTTATGGCAAGCTGACACTGAAGTTCATATGTACTACTGGGAAGCTGCCGGTGCCCTGGCCCACCCTCGTGACTACCTTAACTTACGGCGTGCAATGTTTTAGTCGCTACCCCGACCACATGAAACAACACGACTTTTTCAAGTCCGCGATGCCCGAAGGCTACGTGCAGGAGAGGACGATATTCTTCAAAGACGATGGCAACTACAAGACCAGGGCGGAGGTGAAGTTCGAGGGGGACACTCTAGTGAACAGGATCGAGCTCAAGGGCATCGACTTTAAAGAA…
GFP_G	GFP_10	ATGGTGAGCAAGGGAGAGGAGCTGTTCACCGGGGTGGTGCCCATTTTGGTTGAGTTAGACGGAGATGTAAACGGACACAAATTCAGCGTGAGCGGCGAAGGCGAGGGCGATGCGACTTATGGCAAGCTGACACTGAAGTTCATATGTACCACTGGAAAGCTGCCGGTGCCCTGGCCCACCCTCGTGACCACCTTAACTTACGGCGTGCAATGTTTCAGTCGCTACCCCGACCATATGAAACAGCACGACTTCTTCAAGTCCGCGATGCCCGAAGGCTACGTGCAGGAAAGGACGATATTCTTCAAGGATGACGGCAACTACAAGACCAGGGCGGAGGTGAAGTTCGAGGGGGACACTCTCGTGAACCGTATCGAGCTCAAGGGCATCGACTTTAAAGAA…
GFP_H	GFP_8	ATGGTGAGCAAGGGGGAGGAGCTGTTCACCGGGGTAGTGCCCATTTTGGTGGAGTTAGACGGGGACGTAAACGGACACAAGTTCAGCGTGTCCGGCGAGGGCGAGGGCGATGCGACCTATGGCAAGCTGACTCTGAAGTTCATATGCACCACTGGTAAGCTGCCGGTGCCCTGGCCCACCCTCGTGACCACCTTAACTTATGGCGTGCAGTGCTTCAGCCGCTACCCCGACCACATGAAGCAGCACGACTTTTTCAAGTCCGCCATGCCCGAAGGCTACGTGCAGGAGAGGACGATATTCTTCAAAGACGACGGCAATTACAAAACCCGCGCCGAGGTGAAGTTCGAGGGCGACACATTGGTGAACCGCATCGAGCTCAAGGGCATCGACTTCAAAGAG…

## Sheet: Sheet1
Dataset EV5: Reporter sequences to study codon optimality in mosquito (Diez et al., 2022).
