# Supplementary material for: Dengue virus preferentially uses human and mosquito non-optimal codons
Source: Mol Syst Biol. 2024 Jul 22;20(10):1085–108. doi: 10.1038/s44320-024-00052-7 (PMC11450187; doi:10.1038/s44320-024-00052-7)
Supplement: Supplementary file 7 — Dataset EV6 [file 44320_2024_52_MOESM7_ESM.xls]

## Sheet: MSB-2024-12244R_Dataset EV6
virus	realm	locus_tag	host	type	shape	corr	p.value
Aedes aegypti densovirus 2	Monodnaviria	AaDNV	invertebrates	DNA	linear	-0.504442	5.85885802299335e-5
Aedes alboannulatus toti-like virus 1	unclassified viruses	CFB77	invertebrates	RNA	linear	-0.313735	0.0158743
Aedes camptorhynchus negev-like virus	unclassified viruses	CFB75	invertebrates	RNA	linear	-0.377966	0.00335528
Aedes camptorhynchus reo-like virus	unclassified viruses	CGU98	invertebrates	RNA	linear	-0.399883	0.0018398
Aedes camptorhynchus toti-like virus 1	unclassified viruses	CFB76	invertebrates	RNA	linear	-0.294155	0.0240871
Aedes flavivirus	Riboviria	AEFV	invertebrates	RNA	linear	-0.253828	0.0526487
Aedes pseudoscutellaris reovirus	Riboviria	APRV	invertebrates	RNA	linear	-0.454354	3.47174129011231e-4
Almendravirus arboretum	Riboviria	OI66	invertebrates	NA	NA	-0.428112	8.00774550699226e-4
Almendravirus balsa	Riboviria	D1Y23	invertebrates	NA	NA	-0.536867	1.90677638453566e-5
Anadyr virus	Riboviria	KM530	invertebrates	RNA	linear	-0.462887	2.60951974813131e-4
Anopheles B virus	Riboviria	D1S38	invertebrates	RNA	linear	-0.281037	0.039886105719645903
Anopheles C virus	Riboviria	A7330	invertebrates	RNA	linear	-0.403916	0.00164034
Anopheles flavivirus variant 1	Riboviria	BJS89	invertebrates	RNA	linear	-0.419755	0.00103163
Anopheles gambiae densovirus	Monodnaviria	AgDNV	invertebrates	DNA	linear	-0.479719	1.45538948639614e-4
Anopheles minimus iridovirus	Varidnaviria	DH26	invertebrates	DNA	linear	-0.458036	3.07195780405741e-4
Anopheles triannulatus orthophasmavirus	Riboviria	KM595	invertebrates	RNA	linear	-0.406078	0.00154159
Armigeres subalbatus virus SaX06-AK20	Riboviria	ASuV	invertebrates	RNA	linear	-0.29889	0.0218272
Australian Anopheles totivirus	Riboviria	CK229	invertebrates	RNA	linear	-0.199766	0.129097
Casuarina virus	Riboviria	DP94	invertebrates	RNA	linear	-0.227586	0.0830804
Cell fusing agent virus	Riboviria	CFAV	invertebrates	RNA	linear	-0.257101	0.0495955
Chaoyang virus	Riboviria	CYV	invertebrates	RNA	linear	-0.38194	0.00301736
Cimodo virus	Riboviria	AZ41	invertebrates	RNA	linear	-0.333957	0.0100448
Culex circovirus-like virus	Monodnaviria	EXL59	invertebrates	DNA	linear	0.222129	0.0967791
Culex flavivirus	Riboviria	CFV	invertebrates	RNA	linear	-0.0541788	0.682866
Culex Iflavi-like virus 4	Riboviria	EXK71	invertebrates	RNA	linear	-0.505845	5.55327342551751e-5
Culex mononega-like virus 2	Riboviria	CFB74	invertebrates	RNA	linear	-0.0760959	0.565816
Culex negev-like virus 1	unclassified viruses	CFB73	invertebrates	RNA	linear	-0.155114	0.240078
Culex phasma-like virus	Riboviria	KM535	invertebrates	RNA	linear	-0.306137	0.0187184
Culex pipiens densovirus	Monodnaviria	CpDNV	invertebrates	DNA	linear	-0.429515	7.66987056797707e-4
Culex pipiens-associated Tunisia virus	Riboviria	EXK78	invertebrates	RNA	linear	-0.351072	0.00716758
Culex rhabdo-like virus	Riboviria	CFB70	invertebrates	RNA	linear	-0.471011	1.97555010692181e-4
Culex theileri flavivirus	Riboviria	EXK36	invertebrates	RNA	linear	0.13232	0.316887
Culex tritaeniorhynchus rhabdovirus	Riboviria	OI21	invertebrates	RNA	linear	0.148977	0.259361
Culex tritaeniorhynchus totivirus	Riboviria	EXK24	invertebrates	RNA	linear	-0.336937	0.00936714
Culiseta flavivirus	Riboviria	A9P86	invertebrates	RNA	linear	-0.382116	0.00300317
Cumuto virus	Riboviria	FK799	invertebrates	RNA	linear	-0.388311	0.00253871
Dak Nong virus	Riboviria	D1P24	invertebrates	RNA	linear	-0.217534	0.0979104
Eilat virus	Riboviria	C715	invertebrates	RNA	linear	0.16844	0.201676
Fako virus	Riboviria	PR22	invertebrates	RNA	linear	-0.488252	1.07081363703748e-4
Ferak virus	Riboviria	FK792	invertebrates	RNA	linear	-0.396844	0.00200424
Gouleako virus	Riboviria	FK801	invertebrates	RNA	linear	-0.401227	0.00177101
Hanko virus	Riboviria	BBA73	invertebrates	RNA	linear	-0.40526	0.00157831
Ilomantsi virus	Riboviria	LG44	invertebrates	RNA	linear	-0.391876	0.00230158
Jonchet virus	Riboviria	D1S33	invertebrates	RNA	linear	-0.390006	0.00242338
Kamiti River virus	Riboviria	KRVgp	invertebrates	RNA	linear	-0.190181	0.148797
Kampung Karu virus	Riboviria	EXL14	invertebrates	RNA	linear	-0.333489	0.0101549
Kibale virus	Riboviria	CAU95	invertebrates	RNA	linear	-0.451257	3.84429430122648e-4
Lammi virus	Riboviria	LG60	invertebrates	RNA	linear	-0.300117	0.0212717
Loreto virus	Riboviria	B5C16	invertebrates	RNA	linear	-0.110053	0.405661
Merida virus	Riboviria	EXJ52	invertebrates	RNA	linear	-0.162653	0.217773
Moussa virus	Riboviria	OA02	invertebrates	RNA	linear	-0.454471	3.45835174693585e-4
Nanay virus	Riboviria	EXJ63	invertebrates	RNA	linear	-0.0986558	0.456222
Nhumirim virus	Riboviria	DW62	invertebrates	RNA	linear	-0.173466	0.188398
Nienokoue virus	Riboviria	GV81	invertebrates	RNA	linear	-0.431619	7.18726877497716e-4
Nounane virus	Riboviria	B1T94	invertebrates	RNA	linear	-0.160082	0.225211
Ochlerotatus caspius flavivirus	Riboviria	B6251	invertebrates	RNA	linear	-0.365459	0.00464926
Palm Creek virus	Riboviria	B1T58	invertebrates	RNA	linear	-0.452951	3.63615318977291e-4
Phasi Charoen-like phasivirus	Riboviria	D1O92	invertebrates	RNA	linear	-0.44325	4.98260411385652e-4
Piura virus	Riboviria	B5C15	invertebrates	RNA	linear	0.209117	0.111855
Puerto Almendras virus	Riboviria	OI65	invertebrates	RNA	linear	-0.428989	7.795027472016e-4
Quang Binh virus	Riboviria	QBV	invertebrates	RNA	linear	0.011806	0.929234
Rio Chico almendravirus	Riboviria	BSB09	invertebrates	RNA	linear	-0.423378	9.25012109805702e-4
Sarawak virus	Riboviria	EXI93	invertebrates	RNA	linear	-0.0701344	0.596711
Shinobi tetravirus	Riboviria	EXL21	invertebrates	RNA	linear	-0.0450614	0.734077
T'Ho virus	Riboviria	B4921	invertebrates	RNA	linear	-0.327528	0.0116533
Tai Forest alphavirus	Riboviria	BVX34	invertebrates	RNA	linear	0.255582	0.0509944
Tai virus	Riboviria	CAU94	invertebrates	RNA	linear	-0.493337	8.8869081260366e-5
Wallerfield virus	Riboviria	BB04	invertebrates	RNA	linear	-0.222852	0.0898254
Xishuangbanna aedes flavivirus	Riboviria	B4445	invertebrates	RNA	linear	-0.361777	0.00510635
Yichang Insect virus	Riboviria	BJK18	invertebrates	RNA	linear	-0.267329	0.0409782
